# Supplementary material for: Bis(imidazo[1,2-a]pyridin-1-ium) tetra­chlorido­cuprate(II) dihydrate
Source: Acta Crystallogr E Crystallogr Commun. 2017 Jan 13;73(Pt 2):196–9. doi: 10.1107/S2056989017000482 (PMC5290564; doi:10.1107/S2056989017000482)
Supplement: Supplementary file 1 [file e-73-00196-sup1.cif]

##############################################################################
#                                                                            #
# This CIF contains the data in a paper accepted for publication in          #
# Acta Crystallographica Section E. It conforms to the requirements of       #
# Notes for Authors for Acta Crystallographica Section E, and has been       #
# peer reviewed under the auspices of the IUCr Commission on Journals.       #
#                                                                            #
# Full details of the Crystallographic Information File format               #
# are given in the paper "The Crystallographic Information File (CIF):       #
# a New Standard Archive File for Crystallography" by S. R. Hall, F. H.      #
# Allen and I. D. Brown [Acta Cryst. (1991), A47, 655-685].                  #
#                                                                            #
# The current version of the core CIF dictionary is obtainable from          #
# ftp://ftp.iucr.org/pub/cif_core.dic.                                       #
#                                                                            #
# Software is freely available for graphical display of the structure(s)     #
# in this CIF. For information consult the CIF software page                 #
# http://www.iucr.org/resources/cif/software.                                #
#                                                                            #
# This file may be used for bona fide research purposes within the           #
# scientific community so long as proper attribution is given to the journal # 
# article from which it was obtained.                                        #
#                                                                            #
##############################################################################
data_I
_audit_creation_method     'SHELXL-2014/7'
_journal_date_recd_electronic     2016-12-26
_journal_date_accepted     2017-01-10
_journal_name_full     'Acta Crystallographica, Section E'
_journal_year     2017
_journal_volume     73
_journal_issue      2
_journal_page_first     196
_journal_page_last     199
_journal_paper_category     GM
_journal_paper_doi     10.1107/S2056989017000482
_journal_coeditor_code     VN2122
_publ_contact_author_name     'Professor Habib Boughzala'
_publ_contact_author_address
;
Laboratoire de Materiaux et Cristallochimie
Institut preparatoire aux etudes ingenieur Nabeul
8000 Mrezga, Nabeul, Tunisia
;
_publ_contact_author_email     habib.boughzala@ipein.rnu.tn
_publ_contact_author_fax     '216 72 220181'
_publ_contact_author_phone     '216 72 220091'
_publ_section_title
;
Bis(imidazo[1,2-<i>a</i>]pyridin-1-ium) tetrachloridocuprate(II) dihydrate
;
_publ_section_title_footnote     .
loop_
    _publ_author_name
    _publ_author_footnote
    _publ_author_address
    'Mokaddem, Sonia' .
;
Laboratoire de Mat\'eriaux et Cristallochimie
Facult\'e des Sciences de Tunis
Universit\'e de Tunis El Manar
2092 Manar II Tunis,
Tunisia
;
    'Boughzala, Habib' .
;
Laboratoire de Mat\'eriaux et Cristallochimie
Facult\'e des Sciences de Tunis
Universit\'e de Tunis El Manar
2092 Manar II Tunis,
Tunisia
;
_publ_section_synopsis
;
Copper is known for its variable coordination geometry adopted for different
ligands. Here we report the crystal structure of a new
imidazo[1,2-<i>a</i>]pyridin-1-ium tetrachloridocuprate(II) salt with a
distorted tetrahedral geometry for the copper atom.
;
_chemical_name_systematic
;
Bis(imidazo[1,2-<i>a</i>]pyridin-1-ium) tetrachloridocuprate(II) dihydrate
;
_chemical_name_common     ?
_chemical_formula_moiety     '2(C7 H7 N2 +), Cl4 Cu 2-, 2(H2 O)'
_chemical_formula_sum     'C14 H18 Cl4 Cu N4 O2'
_chemical_formula_iupac     '(C7 H7 N2)2 [Cu Cl4], 2H2 O'
_chemical_formula_weight     479.66
_chemical_melting_point     ?
_shelx_space_group_comment
;
The symmetry employed for this shelxl refinement is uniquely defined
by the following loop, which should always be used as a source of
symmetry information in preference to the above space-group names.
They are only intended as comments.
;
_space_group_crystal_system     monoclinic
_space_group_name_H-M_alt     'C 2/c'
_space_group_name_Hall     '-C 2yc'
loop_
    _space_group_symop_operation_xyz
    'x, y, z'
    '-x, y, -z+1/2'
    'x+1/2, y+1/2, z'
    '-x+1/2, y+1/2, -z+1/2'
    '-x, -y, -z'
    'x, -y, z-1/2'
    '-x+1/2, -y+1/2, -z'
    'x+1/2, -y+1/2, z-1/2'
_cell_length_a     11.747(8)
_cell_length_b     9.793(2)
_cell_length_c     17.339(4)
_cell_angle_alpha     90
_cell_angle_beta     102.48(5)
_cell_angle_gamma     90
_cell_volume     1947.7(15)
_cell_formula_units_Z     4
_cell_measurement_reflns_used     25
_cell_measurement_theta_min     2
_cell_measurement_theta_max     27
_cell_measurement_temperature     298(2)
_exptl_crystal_description     prism
_exptl_crystal_colour     yellow
_exptl_crystal_size_max     0.45
_exptl_crystal_size_mid     0.15
_exptl_crystal_size_min     0.1
_exptl_crystal_density_diffrn     1.636
_exptl_crystal_density_meas     ?
_exptl_crystal_density_method     ?
_exptl_crystal_F_000     972
_exptl_absorpt_coefficient_mu     1.686
_exptl_absorpt_correction_type     psi-scan
_exptl_absorpt_process_details
;
(North <i>et al.</i>,  1968).
;
_shelx_estimated_absorpt_T_min     ?
_shelx_estimated_absorpt_T_max     ?
_exptl_absorpt_correction_T_min     0.746
_exptl_absorpt_correction_T_max     0.845
_diffrn_ambient_temperature     298(2)
_diffrn_radiation_type     MoK\a
_diffrn_radiation_wavelength     0.71073
_diffrn_measurement_device_type     'Enraf--Nonius CAD-4'
_diffrn_measurement_method     'non-profiled \w/2\t scans'
_diffrn_detector_area_resol_mean     ?
_diffrn_reflns_number     3358
_diffrn_reflns_av_R_equivalents     0.0417
_diffrn_reflns_theta_min     2.406
_diffrn_reflns_theta_max     26.987
_diffrn_reflns_theta_full     25.242
_diffrn_measured_fraction_theta_max     1.000
_diffrn_measured_fraction_theta_full     1.000
_diffrn_reflns_limit_h_min     -14
_diffrn_reflns_limit_h_max     4
_diffrn_reflns_limit_k_min     -1
_diffrn_reflns_limit_k_max     12
_diffrn_reflns_limit_l_min     -22
_diffrn_reflns_limit_l_max     22
_diffrn_standards_number     2
_diffrn_standards_interval_time     120
_diffrn_standards_decay_%     32
_refine_special_details
;
 Refinement of F^2^ against ALL reflections.  The weighted R-factor wR and
 goodness of fit S are based on F^2^, conventional R-factors R are based
 on F, with F set to zero for negative F^2^. The threshold expression of
 F^2^ > 2sigma(F^2^) is used only for calculating R-factors(gt) etc. and is
 not relevant to the choice of reflections for refinement.  R-factors based
 on F^2^ are statistically about twice as large as those based on F, and R-
 factors based on ALL data will be even larger.
;
_reflns_number_total     2127
_reflns_number_gt     1796
_reflns_threshold_expression     'I > 2\s(I)'
_refine_ls_structure_factor_coef     Fsqd
_refine_ls_matrix_type     full
_refine_ls_R_factor_all     0.0481
_refine_ls_R_factor_gt     0.0382
_refine_ls_wR_factor_gt     0.1009
_refine_ls_wR_factor_ref     0.1080
_refine_ls_goodness_of_fit_ref     1.035
_refine_ls_restrained_S_all     1.034
_refine_ls_number_reflns     2127
_refine_ls_number_parameters     120
_refine_ls_number_restraints     3
_refine_ls_hydrogen_treatment     mixed
_refine_ls_weighting_scheme     calc
_refine_ls_weighting_details
              'w=1/[\s^2^(Fo^2^)+(0.0535P)^2^+3.2027P] where P=(Fo^2^+2Fc^2^)/3'
_atom_sites_solution_hydrogens     mixed
_atom_sites_solution_primary     ?
_atom_sites_solution_secondary     ?
_refine_ls_shift/su_max     0.001
_refine_ls_shift/su_mean     0.000
_refine_diff_density_max     0.783
_refine_diff_density_min     -0.493
_refine_ls_extinction_method     none
_refine_ls_extinction_coef     .
loop_
    _atom_type_symbol
    _atom_type_description
    _atom_type_scat_dispersion_real
    _atom_type_scat_dispersion_imag
    _atom_type_scat_source
    'C' 'C' 0.0033 0.0016
                         'International Tables Vol C Tables 4.2.6.8 and 6.1.1.4'
    'H' 'H' 0.0000 0.0000
                         'International Tables Vol C Tables 4.2.6.8 and 6.1.1.4'
    'Cl' 'Cl' 0.1484 0.1585
                         'International Tables Vol C Tables 4.2.6.8 and 6.1.1.4'
    'Cu' 'Cu' 0.3201 1.2651
                         'International Tables Vol C Tables 4.2.6.8 and 6.1.1.4'
    'N' 'N' 0.0061 0.0033
                         'International Tables Vol C Tables 4.2.6.8 and 6.1.1.4'
    'O' 'O' 0.0106 0.0060
                         'International Tables Vol C Tables 4.2.6.8 and 6.1.1.4'
_computing_data_collection
;
CAD-4 EXPRESS (Enraf--Nonius, 1994)
;
_computing_cell_refinement
;
CAD-4 EXPRESS (Enraf--Nonius, 1994)
;
_computing_data_reduction
;
XCAD4 (Harms & Wocadlo, 1995)
;
_computing_structure_solution
;
SHELXS97 (Sheldrick, 2008)
;
_computing_structure_refinement
;
SHELXL2014 (Sheldrick, 2015)
;
_computing_molecular_graphics
;
DIAMOND (Brandenburg, 2006)
;
_computing_publication_material
;
publCIF (Westrip, 2010)
;
loop_
    _atom_site_type_symbol
    _atom_site_label
    _atom_site_fract_x
    _atom_site_fract_y
    _atom_site_fract_z
    _atom_site_U_iso_or_equiv
    _atom_site_adp_type
    _atom_site_calc_flag
    _atom_site_occupancy
    _atom_site_disorder_assembly
    _atom_site_disorder_group
    Cu Cu 0.5000 0.65843(5) 0.2500 0.03734(16) Uani d 1 . .
    Cl Cl1 0.64409(8) 0.79968(10) 0.30835(5) 0.0654(3) Uani d 1 . .
    Cl Cl2 0.41162(7) 0.52147(11) 0.31978(6) 0.0691(3) Uani d 1 . .
    N N1 0.5383(2) 0.1611(3) 0.39993(14) 0.0503(6) Uani d 1 . .
    H H1A 0.5411 0.1555 0.3509 0.060 Uiso calc 1 . .
    N N2 0.5837(2) 0.1477(2) 0.52756(13) 0.0407(5) Uani d 1 . .
    C C1 0.4463(3) 0.2105(4) 0.4280(2) 0.0564(8) Uani d 1 . .
    H H1 0.3770 0.2439 0.3973 0.068 Uiso calc 1 . .
    C C2 0.4724(3) 0.2029(3) 0.50690(19) 0.0508(7) Uani d 1 . .
    H H2 0.4254 0.2294 0.5411 0.061 Uiso calc 1 . .
    C C3 0.6232(2) 0.1228(3) 0.46046(15) 0.0411(6) Uani d 1 . .
    C C4 0.7339(3) 0.0682(3) 0.4645(2) 0.0522(7) Uani d 1 . .
    H H4 0.7615 0.0503 0.4191 0.063 Uiso calc 1 . .
    C C5 0.8004(3) 0.0420(4) 0.5383(2) 0.0608(8) Uani d 1 . .
    H H5 0.8747 0.0056 0.5433 0.073 Uiso calc 1 . .
    C C6 0.7581(3) 0.0691(4) 0.6061(2) 0.0614(9) Uani d 1 . .
    H H6 0.8047 0.0507 0.6556 0.074 Uiso calc 1 . .
    C C7 0.6512(3) 0.1214(3) 0.60080(17) 0.0528(7) Uani d 1 . .
    H H7 0.6234 0.1394 0.6461 0.063 Uiso calc 1 . .
    O OW 0.3680(2) 0.1331(5) 0.23911(17) 0.0959(12) Uani d 1 . .
    H HW1 0.376(5) 0.2194(15) 0.244(5) 0.144 Uiso d 1 . .
    H HW2 0.2977(19) 0.114(5) 0.238(4) 0.144 Uiso d 1 . .
loop_
    _atom_site_aniso_label
    _atom_site_aniso_U_11
    _atom_site_aniso_U_22
    _atom_site_aniso_U_33
    _atom_site_aniso_U_12
    _atom_site_aniso_U_13
    _atom_site_aniso_U_23
    Cu 0.0303(2) 0.0469(3) 0.0372(2) 0.000 0.01252(17) 0.000
    Cl1 0.0549(5) 0.0787(6) 0.0612(5) -0.0256(4) 0.0092(4) -0.0132(4)
    Cl2 0.0553(5) 0.0861(6) 0.0731(5) -0.0074(4) 0.0300(4) 0.0268(5)
    N1 0.0616(15) 0.0559(15) 0.0321(11) -0.0059(12) 0.0070(11) 0.0009(10)
    N2 0.0518(13) 0.0387(12) 0.0339(10) -0.0029(10) 0.0143(10) 0.0000(9)
    C1 0.0509(17) 0.0544(18) 0.0594(19) -0.0002(14) 0.0022(14) 0.0033(15)
    C2 0.0522(17) 0.0501(16) 0.0544(17) 0.0015(13) 0.0208(14) 0.0002(14)
    C3 0.0502(15) 0.0410(13) 0.0337(12) -0.0089(11) 0.0128(11) -0.0028(11)
    C4 0.0546(17) 0.0505(16) 0.0570(17) -0.0064(13) 0.0239(14) -0.0077(14)
    C5 0.0485(17) 0.0515(18) 0.079(2) -0.0010(14) 0.0060(16) -0.0004(17)
    C6 0.074(2) 0.0547(18) 0.0467(17) -0.0044(16) -0.0062(16) 0.0051(15)
    C7 0.074(2) 0.0523(17) 0.0312(13) -0.0027(15) 0.0085(13) 0.0015(12)
    OW 0.0537(15) 0.186(4) 0.0483(14) -0.0107(19) 0.0127(12) 0.010(2)
_geom_special_details
;
 All esds (except the esd in the dihedral angle between two l.s. planes)
 are estimated using the full covariance matrix.  The cell esds are taken
 into account individually in the estimation of esds in distances, angles
 and torsion angles; correlations between esds in cell parameters are only
 used when they are defined by crystal symmetry.  An approximate (isotropic)
 treatment of cell esds is used for estimating esds involving l.s. planes.
;
loop_
    _geom_bond_atom_site_label_1
    _geom_bond_atom_site_label_2
    _geom_bond_site_symmetry_2
    _geom_bond_distance
    _geom_bond_publ_flag
    Cu Cl2 . 2.2100(11) y
    Cu Cl2 2_655 2.2100(11) ?
    Cu Cl1 2_655 2.2499(13) ?
    Cu Cl1 . 2.2499(13) y
    N1 C3 . 1.336(4) ?
    N1 C1 . 1.366(5) ?
    N1 H1A . 0.8600 ?
    N2 C3 . 1.364(3) ?
    N2 C7 . 1.369(4) ?
    N2 C2 . 1.388(4) ?
    C1 C2 . 1.338(5) ?
    C1 H1 . 0.9300 ?
    C2 H2 . 0.9300 ?
    C3 C4 . 1.394(4) ?
    C4 C5 . 1.372(5) ?
    C4 H4 . 0.9300 ?
    C5 C6 . 1.397(6) ?
    C5 H5 . 0.9300 ?
    C6 C7 . 1.340(5) ?
    C6 H6 . 0.9300 ?
    C7 H7 . 0.9300 ?
    OW HW1 . 0.854(10) ?
    OW HW2 . 0.845(10) ?
loop_
    _geom_angle_atom_site_label_1
    _geom_angle_atom_site_label_2
    _geom_angle_atom_site_label_3
    _geom_angle_site_symmetry_1
    _geom_angle_site_symmetry_3
    _geom_angle
    _geom_angle_publ_flag
    Cl2 Cu Cl2 . 2_655 105.26(7) y
    Cl2 Cu Cl1 . 2_655 102.86(5) y
    Cl2 Cu Cl1 2_655 2_655 121.58(4) ?
    Cl2 Cu Cl1 . . 121.58(4) y
    Cl2 Cu Cl1 2_655 . 102.86(5) ?
    Cl1 Cu Cl1 2_655 . 104.12(7) y
    C3 N1 C1 . . 109.5(3) ?
    C3 N1 H1A . . 125.3 ?
    C1 N1 H1A . . 125.3 ?
    C3 N2 C7 . . 121.5(3) ?
    C3 N2 C2 . . 108.9(2) ?
    C7 N2 C2 . . 129.6(3) ?
    C2 C1 N1 . . 108.7(3) ?
    C2 C1 H1 . . 125.7 ?
    N1 C1 H1 . . 125.7 ?
    C1 C2 N2 . . 106.3(3) ?
    C1 C2 H2 . . 126.8 ?
    N2 C2 H2 . . 126.8 ?
    N1 C3 N2 . . 106.6(3) ?
    N1 C3 C4 . . 132.6(3) ?
    N2 C3 C4 . . 120.7(3) ?
    C5 C4 C3 . . 117.1(3) ?
    C5 C4 H4 . . 121.5 ?
    C3 C4 H4 . . 121.5 ?
    C4 C5 C6 . . 121.0(3) ?
    C4 C5 H5 . . 119.5 ?
    C6 C5 H5 . . 119.5 ?
    C7 C6 C5 . . 120.8(3) ?
    C7 C6 H6 . . 119.6 ?
    C5 C6 H6 . . 119.6 ?
    C6 C7 N2 . . 118.9(3) ?
    C6 C7 H7 . . 120.6 ?
    N2 C7 H7 . . 120.6 ?
    HW1 OW HW2 . . 108(3) ?
loop_
    _geom_hbond_atom_site_label_D
    _geom_hbond_atom_site_label_H
    _geom_hbond_atom_site_label_A
    _geom_hbond_site_symmetry_A
    _geom_hbond_distance_DH
    _geom_hbond_distance_HA
    _geom_hbond_distance_DA
    _geom_hbond_angle_DHA
    N1 H1A OW 1_555 0.860 2.50 3.0723 125.00
    N1 H1A OW 2_655 0.860 2.080 2.872 151.98(2)
    OW HW2 Cl2 4_545 0.845 2.608(2) 3.401 157.14(3)
_shelx_hkl_file
;
 -14   4   2 19.7498 12.5277   1-0.72189-0.12779-0.63798 0.92810-0.41748 0.31358
 -14   4   3  241.84 17.3453   1-0.72587-0.11473-0.52764 0.81774-0.58758 0.52565
 -14   4   4  298.41 17.4659   1-0.66114-0.17038-0.09136 0.38145-0.87004 0.85008
 -14   4   5 163.952 11.8537   1-0.42716-0.39528 0.63029-0.34021-0.72557 0.74758
 -14   4   6 129.898  10.215   1-0.29508-0.51828 0.87932-0.58926-0.42912 0.49310
 -14   4   7 253.809 17.7036   1-0.24182-0.56246 0.94587-0.65582-0.26405 0.37000
 -14   2  -2 5.65474 9.92665   1-0.60705-0.27893-0.73266 0.87781 0.16914-0.44086
 -14   2  -1 61.4506 5.73105   1-0.58747-0.28943-0.71640 0.86154 0.24041-0.47016
 -14   2   0 118.177 9.02677   1-0.56099-0.30683-0.68792 0.83305 0.32831-0.51610
 -14   2   1 120.515 8.59634   1-0.52305-0.33569-0.63656 0.78167 0.44028-0.58610
 -14   2   2 486.565 20.1255   1-0.46560-0.38406-0.53963 0.68473 0.58420-0.68805
 -14   2   3 168.832 12.8055   1-0.37762-0.46296-0.35356 0.49866 0.75391-0.81579
 -14   2   4 261.418 16.2567   1-0.26104-0.57046-0.03801 0.18308 0.88527-0.90518
 -14   2   5 207.678 14.9051   1-0.15975-0.66267 0.32804-0.18297 0.87436-0.85231
 -14   2   6 149.904 10.9913   1-0.10985-0.70349 0.59079-0.44574 0.75646-0.69244
 -14   2   7 427.614 19.8936   1-0.09422-0.71004 0.73410-0.58906 0.63598-0.52998
 -14   2   8 16.4004 10.3183   1-0.09138-0.70380 0.80855-0.66352 0.54754-0.39958
 -14   2   9  484.95 21.5246   1-0.09216-0.69394 0.84873-0.70371 0.48825-0.29832
 -14   2  10  81.833  6.2182   1-0.09358-0.68344 0.87136-0.72636 0.44976-0.21787
 -14   2  11 483.442 23.1701   1-0.09476-0.67319 0.88434-0.73935 0.42558-0.15172
 -14   0  -3-8.50458 10.7014   1-0.52634-0.36870-0.67857 0.67872 0.38645-0.70010
 -14   0  -2 679.912 25.7723   1-0.50055-0.38541-0.64150 0.64165 0.45936-0.73104
 -14   0  -1  1.2889 9.90024   1-0.47001-0.40687-0.59173 0.59186 0.53786-0.76757
 -14   0   0 534.657 21.9158   1-0.43390-0.43390-0.52548 0.52560 0.62075-0.80849
 -14   0   1 3.55299 9.05838   1-0.39174-0.46698-0.43876 0.43886 0.70491-0.85068
 -14   0   2 384.746 17.9576   1-0.34392-0.50572-0.32858 0.32867 0.78447-0.88827
 -14   0   3-18.4885 9.65528   1-0.29236-0.54820-0.19540 0.19548 0.85076-0.91259
 -14   0   4 121.415 10.1162   1-0.24079-0.59069-0.04556 0.04563 0.89447-0.91433
 -14   0   5 3.86484 7.42802   1-0.19384-0.62856 0.10864-0.10859 0.90995-0.88785
 -14   0   6 17.3438 8.68543   1-0.15520-0.65813 0.25314-0.25310 0.89864-0.83458
 -14   0   7-9.75919  8.5727   1-0.12616-0.67808 0.37771-0.37768 0.86817-0.76214
 -14   0   8 202.117 14.1677   1-0.10586-0.68931 0.47850-0.47848 0.82802-0.68001
 -14   0   9-2.46705 8.59049   1-0.09233-0.69375 0.55674-0.55674 0.78587-0.59589
 -14   0  10 412.301 19.2597   1-0.08358-0.69342 0.61605-0.61606 0.74647-0.51453
 -14   0  11-3.37723 9.23659   1-0.07800-0.68992 0.66043-0.66046 0.71209-0.43818
 -14   0  12 483.924  22.794   1-0.07446-0.68438 0.69341-0.69344 0.68342-0.36755
 -13  -1  -6 59.9481 5.54468   1-0.52463-0.33565-0.74275 0.67043 0.29277-0.71889
 -13  -1  -5 194.247 12.4374   1-0.50587-0.34533-0.72112 0.64879 0.35282-0.73697
 -13  -1  -4 49.0356 5.37927   1-0.48443-0.35769-0.69288 0.62053 0.41674-0.75892
 -13  -1  -3 384.967   18.19   1-0.45987-0.37317-0.65640 0.58404 0.48451-0.78472
 -13  -1  -2 289.523 17.0431   1-0.43171-0.39225-0.60970 0.53733 0.55572-0.81397
 -13  -1  -1 802.503 24.3103   1-0.39956-0.41532-0.55059 0.47820 0.62925-0.84553
 -13  -1   0 187.512 13.5811   1-0.36325-0.44255-0.47687 0.40447 0.70296-0.87727
 -13  -1   1 594.584 20.6756   1-0.32307-0.47365-0.38701 0.31460 0.77336-0.90571
 -13  -1   2 195.406  13.384   1-0.28004-0.50761-0.28108 0.20866 0.83566-0.92603
 -13  -1   3 56.6156 4.52285   1-0.23601-0.54256-0.16174 0.08931 0.88448-0.93289
 -13  -1   4-17.9621 8.72803   1-0.19351-0.57598-0.03464-0.03781 0.91541-0.92185
 -13  -1   5 177.261 12.3267   1-0.15509-0.60532 0.09246-0.16492 0.92669-0.89116
 -13  -1   6-3.04763 8.25304   1-0.12258-0.62875 0.21181-0.28428 0.92006-0.84256
 -13  -1   7 24.4469 8.99419   1-0.09667-0.64558 0.31773-0.39022 0.89990-0.78044
 -13  -1   8 128.766 9.83468   1-0.07699-0.65618 0.40758-0.48007 0.87161-0.71017
 -13  -1   9 314.404 16.5356   1-0.06256-0.66152 0.48129-0.55380 0.83996-0.63655
 -13  -1  10 281.481 16.0506   1-0.05223-0.66278 0.54040-0.61292 0.80845-0.56308
 -13  -1  11 308.321 16.9941   1-0.04492-0.66100 0.58709-0.65962 0.77926-0.49191
 -13  -1  12  557.87 22.6593   1-0.03979-0.65706 0.62358-0.69613 0.75348-0.42417
 -13  -1  13 591.995 23.5456   1-0.03618-0.65159 0.65184-0.72440 0.73155-0.36027
 -13  -1  14 154.206 11.7552   1-0.03363-0.64506 0.67349-0.74607 0.71348-0.30023
 -13   1  -6 61.2012 5.85214   1-0.59632-0.26398-0.77195 0.84464 0.08593-0.51209
 -13   1  -5 215.771  16.868   1-0.58364-0.26759-0.76571 0.83839 0.13761-0.52181
 -13   1  -4 49.2046 6.07161   1-0.56859-0.27355-0.75536 0.82803 0.19508-0.53731
 -13   1  -3 365.141 19.9253   1-0.55038-0.28268-0.73921 0.81187 0.25993-0.56019
 -13   1  -2 270.462 18.3809   1-0.52782-0.29617-0.71455 0.78720 0.33418-0.59247
 -13   1  -1 830.144 26.1026   1-0.49915-0.31575-0.67696 0.74959 0.42021-0.63653
 -13   1   0  192.89  14.948   1-0.46189-0.34393-0.61920 0.69181 0.52017-0.69452
 -13   1   1 537.929 20.3208   1-0.41285-0.38389-0.52992 0.60252 0.63402-0.76640
 -13   1   2  159.55 12.5688   1-0.34924-0.43843-0.39398 0.46657 0.75458-0.84500
 -13   1   3 53.8112 4.49411   1-0.27241-0.50618-0.20008 0.27265 0.85998-0.90842
 -13   1   4-4.48369 7.47282   1-0.19310-0.57640 0.03935 0.03321 0.91539-0.92187
 -13   1   5 177.401 12.7237   1-0.12829-0.63214 0.27842-0.20587 0.90148-0.86600
 -13   1   6 19.2901 8.29262   1-0.08678-0.66457 0.47154-0.39900 0.83788-0.76043
 -13   1   7 24.0924 4.06488   1-0.06473-0.67753 0.60670-0.53417 0.75936-0.63994
 -13   1   8 129.998 10.2048   1-0.05440-0.67879 0.69539-0.62288 0.68765-0.52625
 -13   1   9 320.198 17.0232   1-0.05002-0.67409 0.75276-0.68026 0.62983-0.42647
 -13   1  10 315.634 17.7297   1-0.04841-0.66661 0.79009-0.71761 0.58592-0.34059
 -13   1  11 330.167 18.3544   1-0.04799-0.65796 0.81460-0.74212 0.55375-0.26645
 -13   1  12 589.596 24.1939   1-0.04800-0.64887 0.83066-0.75820 0.53096-0.20170
 -13   1  13  604.61  25.156   1-0.04811-0.63968 0.84098-0.76853 0.51553-0.14430
 -13   1  14 150.152 12.8344   1-0.04817-0.63054 0.84722-0.77479 0.50587-0.09267
 -13   3  -5 4.34229 12.3736   1-0.66290-0.18835-0.74814 0.96583-0.16929-0.21495
 -13   3  -4 20.6662  5.6148   1-0.65887-0.18329-0.75216 0.96984-0.14532-0.19695
 -13   3  -3 7.56249 9.76313   1-0.65452-0.17856-0.75565 0.97332-0.12053-0.17978
 -13   3  -2  17.878 4.86591   1-0.64976-0.17424-0.75860 0.97625-0.09448-0.16386
 -13   3  -1-7.38757 10.7339   1-0.64441-0.17051-0.76095 0.97858-0.06643-0.14994
 -13   3   0 142.159 9.19908   1-0.63814-0.16771-0.76258 0.98020-0.03487-0.13953
 -13   3   1 2.43284 10.4168   1-0.63010-0.16666-0.76311 0.98073 0.00367-0.13610
 -13   3   2 291.212 19.0251   1-0.61773-0.16996-0.76106 0.97866 0.05956-0.15003
 -13   3   3 8.27521 10.8757   1-0.58733-0.19127-0.74459 0.96218 0.18266-0.23115
 -13   3   4 1107.16 27.6194   1-0.18215-0.58737 0.15577 0.06181 0.90841-0.91494
 -13   3   5 13.2061 10.9315   1-0.09663-0.66381 0.96418-0.74662 0.22006-0.18462
 -13   3   6 1909.28 42.5434   1-0.10827-0.64309 0.97949-0.76194 0.14232-0.06491
 -13   3   7 135.725 11.9795   1-0.11029-0.63200 0.98145-0.76392 0.12906-0.00968
 -13   3   8 598.223 26.1684   1-0.10948-0.62373 0.98096-0.76344 0.13273 0.02862
 -13   3   9 107.562 10.6089   1-0.10754-0.61658 0.97943-0.76192 0.14325 0.06006
 -13   3  10  278.14 19.9881   1-0.10509-0.60996 0.97719-0.75969 0.15723 0.08805
 -13   3  11 156.004 12.7449   1-0.10239-0.60358 0.97437-0.75689 0.17319 0.11407
 -13   3  12 3.37758 11.0741   1-0.09958-0.59731 0.97102-0.75354 0.19038 0.13884
 -13   3  13 30.0434 11.2903   1-0.09675-0.59106 0.96714-0.74968 0.20840 0.16279
 -13   5  -2 14.9285 8.83179   1-0.71227-0.11176-0.58085 0.94351-0.53853 0.28015
 -13   5  -1 80.6258 6.30273   1-0.71198-0.10296-0.55014 0.91278-0.57981 0.36340
 -13   5   0 12.7943 9.49927   1-0.70974-0.09612-0.50065 0.86328-0.63718 0.46273
 -13   5   1 128.277 10.0516   1-0.70243-0.09435-0.41963 0.78225-0.71306 0.58058
 -13   5   2 9.66637 8.71314   1-0.68349-0.10421-0.28706 0.64967-0.80300 0.71249
 -13   5   3 123.947 10.1843   1-0.64214-0.13649-0.08244 0.44504-0.88298 0.83445
 -13   5   4 38.6751 4.58151   1-0.57098-0.19857 0.18475 0.17783-0.90456 0.89799
 -13   5   5 404.437 18.3767   1-0.48188-0.27858 0.45069-0.08811-0.83807 0.87346
 -13   5   6-2.42064 9.05718   1-0.39903-0.35235 0.65296-0.29040-0.71507 0.79244
 -13   5   7 357.341 18.1198   1-0.33459-0.40772 0.78376-0.42122-0.58351 0.70284
 -13   5   8  65.594 5.54967   1-0.28747-0.44576 0.86384-0.50131-0.46641 0.62771
 -13   5   9 266.908 17.0089   1-0.25294-0.47121 0.91293-0.55041-0.36778 0.57105
 -13   5  10 21.9183   10.28   1-0.22694-0.48813 0.94353-0.58103-0.28509 0.53033
 -12   6  -3 221.143 16.0535   1-0.69151-0.07962-0.46374 0.89891-0.69014 0.40318
 -12   6  -2 106.467  8.8905   1-0.68699-0.07506-0.42201 0.85717-0.72601 0.48101
 -12   6  -1-12.5326 8.36029   1-0.67944-0.07353-0.36477 0.79992-0.76840 0.56537
 -12   6   0 142.688 10.3125   1-0.66707-0.07682-0.28705 0.72218-0.81539 0.65434
 -12   6   1 1.73532 7.69564   1-0.64743-0.08737-0.18382 0.61894-0.86210 0.74301
 -12   6   2 151.228 10.5877   1-0.61793-0.10780-0.05244 0.48755-0.89957 0.82245
 -12   6   3  1.6565 8.92053   1-0.57710-0.13955 0.10345 0.33165-0.91580 0.88065
 -12   6   4 138.393 10.0866   1-0.52636-0.18121 0.27136 0.16372-0.90069 0.90751
 -12   6   5 17.3236 8.34506   1-0.47042-0.22807 0.43331 0.00176-0.85246 0.90124
 -12   6   6 74.1546 4.94154   1-0.41520-0.27422 0.57416-0.13911-0.77897 0.86973
 -12   6   7 66.2937 6.44935   1-0.36507-0.31526 0.68729-0.25225-0.69233 0.82506
 -12   6   8 46.4882 4.90814   1-0.32192-0.34933 0.77360-0.33857-0.60281 0.77750
 -12   6   9 8.39371 8.96994   1-0.28575-0.37642 0.83763-0.40262-0.51662 0.73328
 -12   6  10 303.869 17.7644   1-0.25569-0.39740 0.88454-0.44954-0.43654 0.69516
 -12   6  11 68.7501 6.46423   1-0.23064-0.41337 0.91870-0.48371-0.36326 0.66386
 -12   4  -7 25.1932 5.62642   1-0.67356-0.13387-0.69961 0.98982-0.37807-0.07672
 -12   4  -6 110.151 9.76771   1-0.67297-0.12537-0.70185 0.99205-0.37309-0.03973
 -12   4  -5 3.17888 10.2392   1-0.67268-0.11659-0.70265 0.99284-0.37149 0.00063
 -12   4  -4-6.86786  10.656   1-0.67280-0.10739-0.70154 0.99171-0.37445 0.04556
 -12   4  -3 48.6618 5.27113   1-0.67346-0.09764-0.69767 0.98783-0.38379 0.09688
 -12   4  -2 21.8136 4.63259   1-0.67483-0.08720-0.68950 0.97965-0.40237 0.15742
 -12   4  -1 8.64014 8.48537   1-0.67700-0.07595-0.67394 0.96407-0.43484 0.23186
 -12   4   0 5.00502 8.29989   1-0.67969-0.06418-0.64425 0.93437-0.48906 0.32804
 -12   4   1 267.568 15.8276   1-0.68104-0.05375-0.58435 0.87446-0.57788 0.45884
 -12   4   2 32.0118 4.07754   1-0.67259-0.05312-0.45312 0.74321-0.71653 0.63946
 -12   4   3 803.194 22.2427   1-0.62466-0.09197-0.16340 0.45349-0.88060 0.84550
 -12   4   4 491.012 19.1565   1-0.49914-0.20841 0.29683-0.00675-0.90291 0.90977
 -12   4   5 544.226 20.3339   1-0.35831-0.34016 0.66125-0.37119-0.72120 0.77003
 -12   4   6 513.532 20.6383   1-0.26729-0.42210 0.83747-0.54743-0.52348 0.61428
 -12   4   7 891.363 27.7103   1-0.21426-0.46605 0.91651-0.62648-0.37648 0.50924
 -12   4   8  768.47 25.7869   1-0.18113-0.49011 0.95476-0.66474-0.26983 0.44457
 -12   4   9 6.96388 9.89753   1-0.15850-0.50365 0.97466-0.68465-0.18882 0.40553
 -12   4  10 126.351 9.64067   1-0.14185-0.51122 0.98531-0.69531-0.12402 0.38270
 -12   4  11 28.8098  11.194   1-0.12887-0.51512 0.99076-0.70078-0.06984 0.37048
 -12   4  12  -3.154 10.6374   1-0.11831-0.51660 0.99299-0.70302-0.02291 0.36552
 -12   4  13 73.6315 6.11798   1-0.10943-0.51640 0.99304-0.70308 0.01891 0.36567
 -12   4  14 10.0174 11.7464   1-0.10177-0.51498 0.99150-0.70156 0.05698 0.36957
 -12   2  -8 70.5134 6.26494   1-0.62555-0.19093-0.78010 0.92531-0.13521-0.36150
 -12   2  -7 24.9152 10.9906   1-0.61980-0.18760-0.78404 0.92924-0.10306-0.35168
 -12   2  -6 163.393 13.0506   1-0.61334-0.18498-0.78703 0.93222-0.06876-0.34402
 -12   2  -5  17.582 11.8179   1-0.60596-0.18329-0.78888 0.93406-0.03159-0.33922
 -12   2  -4  392.06 20.8176   1-0.59735-0.18282-0.78925 0.93442 0.00949-0.33833
 -12   2  -3 232.618 16.4271   1-0.58700-0.18409-0.78754 0.93269 0.05611-0.34298
 -12   2  -2 17.8097 10.6559   1-0.57405-0.18796-0.78261 0.92775 0.11087-0.35578
 -12   2  -1 309.803 17.1172   1-0.55692-0.19600-0.77216 0.91728 0.17824-0.38118
 -12   2   0 30.8516 4.61755   1-0.53246-0.21139-0.75092 0.89603 0.26627-0.42723
 -12   2   1 236.313 15.4226   1-0.49364-0.24113-0.70522 0.85032 0.39017-0.50916
 -12   2   2  3.1196 8.05479   1-0.42344-0.30225-0.59412 0.73920 0.57621-0.65324
 -12   2   3 1026.83 24.5646   1-0.28774-0.42887-0.29820 0.44327 0.82637-0.86143
 -12   2   4 8.66923 7.83679   1-0.11222-0.59531 0.25959-0.11453 0.91211-0.90521
 -12   2   5 118.685 7.79216   1-0.03749-0.66096 0.66467-0.51962 0.72023-0.67136
 -12   2   6 234.859  14.196   1-0.02847-0.66090 0.82324-0.67820 0.54717-0.45633
 -12   2   7 331.992 16.6759   1-0.03180-0.64849 0.88524-0.74022 0.44594-0.31313
 -12   2   8 298.406 16.0651   1-0.03563-0.63558 0.91293-0.76792 0.38899-0.21421
 -12   2   9 96.5238 8.13532   1-0.03824-0.62389 0.92640-0.78141 0.35720-0.14045
 -12   2  10 268.674 17.5234   1-0.03969-0.61337 0.93298-0.78800 0.34042-0.08171
 -12   2  11 392.146 20.8347   1-0.04023-0.60374 0.93573-0.79076 0.33315-0.03247
 -12   2  12-16.2751  10.462   1-0.04014-0.59475 0.93610-0.79114 0.33223 0.01042
 -12   2  13 112.873 8.37871   1-0.03959-0.58623 0.93482-0.78988 0.33574 0.04888
 -12   2  14 0.77745 10.8008   1-0.03872-0.57801 0.93231-0.78738 0.34245 0.08414
 -12   2  15 76.5147 7.09519   1-0.03764-0.57002 0.92880-0.78388 0.35154 0.11702
 -12   2  16 17.2905 10.9541   1-0.03642-0.56216 0.92444-0.77954 0.36246 0.14807
 -12   0  -9-11.9689 10.6157   1-0.57324-0.25231-0.80049 0.80071 0.04668-0.58532
 -12   0  -8 68.0808  6.0713   1-0.56240-0.25406-0.79701 0.79722 0.09322-0.58989
 -12   0  -7-1.44106 10.0875   1-0.55006-0.25732-0.79075 0.79094 0.14325-0.59795
 -12   0  -6 173.885 13.1771   1-0.53585-0.26245-0.78094 0.78112 0.19744-0.61017
 -12   0  -5 -13.589 10.3333   1-0.51931-0.26992-0.76652 0.76669 0.25662-0.62738
 -12   0  -4 904.475 26.7781   1-0.49979-0.28036-0.74595 0.74610 0.32174-0.65054
 -12   0  -3 2.89885 9.18528   1-0.47647-0.29460-0.71700 0.71714 0.39380-0.68062
 -12   0  -2 1208.28 28.8505   1-0.44826-0.31373-0.67648 0.67660 0.47364-0.71850
 -12   0  -1-15.0468 8.44637   1-0.41386-0.33905-0.61990 0.62002 0.56146-0.76435
 -12   0   0  533.79 18.9111   1-0.37191-0.37191-0.54142 0.54152 0.65581-0.81674
 -12   0   1-10.4167 7.54612   1-0.32160-0.41315-0.43454 0.43463 0.75188-0.87083
 -12   0   2 404.658 16.4919   1-0.26374-0.46193-0.29488 0.29496 0.83968-0.91666
 -12   0   3 3.12467 7.18383   1-0.20222-0.51437-0.12541 0.12547 0.90456-0.93957
 -12   0   4 60.5723 4.92655   1-0.14391-0.56360 0.05930-0.05925 0.93327-0.92632
 -12   0   5 3.58393 6.42989   1-0.09568-0.60275 0.23687-0.23683 0.92316-0.87424
 -12   0   6 115.803 8.60618   1-0.06068-0.62868 0.38871-0.38869 0.88436-0.79347
 -12   0   7 4.32023 6.80553   1-0.03776-0.64251 0.50769-0.50768 0.83202-0.69916
 -12   0   8 135.436  8.8413   1-0.02378-0.64742 0.59612-0.59612 0.77823-0.60340
 -12   0   9-7.39593 8.04654   1-0.01560-0.64651 0.66017-0.66018 0.72961-0.51282
 -12   0  10 500.085 19.7377   1-0.01094-0.64209 0.70611-0.70614 0.68869-0.42992
 -12   0  11-4.10082  9.3916   1-0.00833-0.63563 0.73897-0.73901 0.65573-0.35500
 -12   0  12 1293.62 31.5609   1-0.00686-0.62801 0.76239-0.76244 0.63006-0.28736
 -12   0  13 5.87628 9.92352   1-0.00602-0.61977 0.77893-0.77900 0.61071-0.22604
 -12   0  14 1305.34 33.4951   1-0.00552-0.61119 0.79036-0.79044 0.59670-0.17006
 -12   0  15-2.91313 10.1438   1-0.00519-0.60244 0.79790-0.79799 0.58715-0.11854
 -12   0  16 189.621 14.5913   1-0.00495-0.59361 0.80241-0.80252 0.58132-0.07075
 -11  -1 -11 126.609 9.99371   1-0.54159-0.24012-0.82468 0.75241 0.04190-0.65104
 -11  -1 -10 38.5308 5.53674   1-0.53109-0.24153-0.82159 0.74931 0.08733-0.65450
 -11  -1  -9 187.749 13.9238   1-0.51934-0.24421-0.81601 0.74371 0.13543-0.66064
 -11  -1  -8 29.2639 11.0892   1-0.50610-0.24837-0.80740 0.73509 0.18663-0.66987
 -11  -1  -7 806.984 25.6898   1-0.49106-0.25433-0.79507 0.72275 0.24138-0.68265
 -11  -1  -6    0.00 9.72941   1-0.47386-0.26245-0.77807 0.70574 0.30020-0.69950
 -11  -1  -5  990.10  26.178   1-0.45404-0.27319-0.75514 0.68279 0.36357-0.72090
 -11  -1  -4  68.654 6.28266   1-0.43103-0.28712-0.72458 0.65222 0.43191-0.74727
 -11  -1  -3 328.855   15.96   1-0.40419-0.30488-0.68419 0.61182 0.50536-0.77876
 -11  -1  -2 575.336 19.3509   1-0.37280-0.32719-0.63119 0.55881 0.58352-0.81495
 -11  -1  -1 386.344 15.4971   1-0.33627-0.35465-0.56233 0.48993 0.66493-0.85439
 -11  -1   0 1855.40 31.1008   1-0.29432-0.38751-0.47439 0.40198 0.74644-0.89393
 -11  -1   1 331.708  13.972   1-0.24750-0.42526-0.36530 0.29288 0.82268-0.92820
 -11  -1   2 825.299  20.728   1-0.19759-0.46609-0.23596 0.16352 0.88624-0.94980
 -11  -1   3 -7.5729  7.0964   1-0.14775-0.50685-0.09193 0.01948 0.92948-0.95107
 -11  -1   4 426.974 15.6607   1-0.10183-0.54368 0.05666-0.12912 0.94762-0.92724
 -11  -1   5 996.316 22.1742   1-0.06303-0.57340 0.19805-0.27053 0.94131-0.87896
 -11  -1   6  35.681 3.56639   1-0.03276-0.59459 0.32301-0.39550 0.91625-0.81193
 -11  -1   7 312.012  14.724   1-0.01064-0.60763 0.42713-0.49963 0.88029-0.73401
 -11  -1   8 195.994 12.8293   1 0.00478-0.61397 0.51038-0.58290 0.84046-0.65220
 -11  -1   9 1883.47 32.3711   1 0.01521-0.61532 0.57524-0.64777 0.80160-0.57138
 -11  -1  10 20.4665 3.88722   1 0.02214-0.61318 0.62502-0.69756 0.76643-0.49424
 -11  -1  11 628.783 20.6349   1 0.02672-0.60868 0.66288-0.73543 0.73612-0.42196
 -11  -1  12  352.33 16.4357   1 0.02975-0.60263 0.69149-0.76405 0.71093-0.35479
 -11  -1  13 826.202 24.6103   1 0.03177-0.59557 0.71291-0.78549 0.69062-0.29252
 -11  -1  14 700.082 24.0772   1 0.03313-0.58785 0.72874-0.80133 0.67475-0.23468
 -11  -1  15 157.309   11.65   1 0.03406-0.57970 0.74016-0.81276 0.66283-0.18079
 -11  -1  16 265.474 16.9997   1 0.03471-0.57127 0.74804-0.82065 0.65435-0.13034
 -11  -1  17 43.7849 5.27762   1 0.03517-0.56265 0.75305-0.82567 0.64886-0.08289
 -11  -1  18 110.288 9.10242   1 0.03549-0.55389 0.75567-0.82831 0.64597-0.03802
 -11   1 -11 110.433 8.16488   1-0.59361-0.18812-0.80462 0.87736-0.13724-0.47195
 -11   1 -10  43.083 5.85062   1-0.58746-0.18519-0.80880 0.88153-0.10285-0.46437
 -11   1  -9 235.841  17.147   1-0.58060-0.18296-0.81187 0.88459-0.06654-0.45871
 -11   1  -8 13.2334 11.2463   1-0.57289-0.18160-0.81365 0.88635-0.02787-0.45541
 -11   1  -7 860.776 28.0311   1-0.56412-0.18129-0.81385 0.88654 0.01377-0.45508
 -11   1  -6 2.68185 9.24166   1-0.55399-0.18234-0.81205 0.88472 0.05921-0.45855
 -11   1  -5  908.60 27.6536   1-0.54208-0.18517-0.80756 0.88022 0.10957-0.46695
 -11   1  -4 69.3328 5.24353   1-0.52775-0.19042-0.79930 0.87195 0.16644-0.48185
 -11   1  -3 320.405  16.799   1-0.51003-0.19907-0.78545 0.85808 0.23206-0.50550
 -11   1  -2 531.487 20.7651   1-0.48734-0.21267-0.76280 0.83543 0.30960-0.54107
 -11   1  -1  383.32 17.1941   1-0.45714-0.23379-0.72553 0.79814 0.40345-0.59295
 -11   1   0 1870.73 32.5508   1-0.41525-0.26660-0.66266 0.73526 0.51878-0.66632
 -11   1   1 328.611 15.0279   1-0.35538-0.31739-0.55392 0.62650 0.65832-0.76389
 -11   1   2 805.898  20.645   1-0.27124-0.39245-0.36799 0.44056 0.80973-0.87333
 -11   1   3-1.19732 6.73771   1-0.16795-0.48666-0.08580 0.15836 0.92248-0.94411
 -11   1   4 453.522 15.4723   1-0.07510-0.57044 0.23736-0.16481 0.92927-0.90893
 -11   1   5 941.161  21.894   1-0.01952-0.61693 0.49737-0.42484 0.84242-0.78011
 -11   1   6 19.0382  7.7576   1 0.00425-0.63163 0.66132-0.58880 0.73306-0.62878
 -11   1   7 330.354 15.0435   1 0.01214-0.63044 0.75623-0.68372 0.64112-0.49488
 -11   1   8 172.833 12.5441   1 0.01381-0.62302 0.81130-0.73881 0.57338-0.38517
 -11   1   9 1958.06 34.8477   1 0.01341-0.61355 0.84417-0.77168 0.52588-0.29570
 -11   1  10 20.3182 8.85217   1 0.01253-0.60359 0.86421-0.79174 0.49353-0.22138
 -11   1  11 635.784 22.0687   1 0.01175-0.59373 0.87646-0.80400 0.47223-0.15811
 -11   1  12 364.627 18.4576   1 0.01124-0.58414 0.88367-0.81123 0.45907-0.10299
 -11   1  13  857.60 27.1583   1 0.01102-0.57484 0.88745-0.81502 0.45199-0.05393
 -11   1  14 716.435 26.0444   1 0.01106-0.56580 0.88877-0.81635 0.44952-0.00950
 -11   1  15  177.38 13.2452   1 0.01132-0.55698 0.88821-0.81580 0.45063 0.03136
 -11   1  16 265.109 18.9251   1 0.01174-0.54832 0.88616-0.81377 0.45455 0.06941
 -11   1  17 27.2608 12.0412   1 0.01228-0.53978 0.88289-0.81051 0.46071 0.10522
 -11   1  18 108.741 9.94299   1 0.01290-0.53132 0.87856-0.80619 0.46870 0.13920
 -11   3 -10 77.1038  6.5111   1-0.63622-0.13645-0.74797 0.96571-0.32173-0.24553
 -11   3  -9 11.9018 10.0051   1-0.63408-0.12951-0.75399 0.97171-0.30412-0.22118
 -11   3  -8 87.5684 7.43831   1-0.63190-0.12261-0.75946 0.97718-0.28707-0.19626
 -11   3  -7 91.5361 6.37665   1-0.62972-0.11571-0.76439 0.98208-0.27074-0.17062
 -11   3  -6 691.474 26.6025   1-0.62757-0.10878-0.76874 0.98643-0.25537-0.14402
 -11   3  -5 1.42102 10.1977   1-0.62553-0.10174-0.77250 0.99017-0.24130-0.11612
 -11   3  -4  76.795  6.7088   1-0.62368-0.09451-0.77560 0.99326-0.22906-0.08640
 -11   3  -3 14.9778 10.2348   1-0.62216-0.08695-0.77794 0.99558-0.21948-0.05400
 -11   3  -2 812.501 26.4512   1-0.62123-0.07881-0.77927 0.99690-0.21404-0.01748
 -11   3  -1 178.306 11.4503   1-0.62129-0.06967-0.77906 0.99668-0.21549 0.02595
 -11   3   0 692.308 23.6577   1-0.62317-0.05870-0.77591 0.99352-0.22973 0.08215
 -11   3   1 386.794 18.5142   1-0.62864-0.04416-0.76505 0.98265-0.27171 0.16610
 -11   3   2 336.242 16.0908   1-0.64123-0.02249-0.72220 0.93979-0.39147 0.32783
 -11   3   3 354.253  15.194   1-0.62955-0.02509-0.38464 0.60221-0.79513 0.77345
 -11   3   4 1118.42 25.0452   1-0.26633-0.37922 0.77254-0.55498-0.62064 0.64094
 -11   3   5-7.37508 9.09473   1-0.14322-0.49326 0.95662-0.73908-0.27902 0.34128
 -11   3   6 1278.09 30.9027   1-0.10718-0.52022 0.98622-0.76869-0.14662 0.25086
 -11   3   7 55.9476 5.51542   1-0.08918-0.52914 0.99457-0.77705-0.07220 0.21840
 -11   3   8 1564.35 35.2251   1-0.07749-0.53174 0.99700-0.77949-0.02012 0.20829
 -11   3   9 3.36495 10.0047   1-0.06875-0.53141 0.99695-0.77946 0.02117 0.20897
 -11   3  10 177.371 11.9685   1-0.06164-0.52944 0.99552-0.77804 0.05645 0.21565
 -11   3  11 42.3133 5.24008   1-0.05556-0.52644 0.99316-0.77569 0.08806 0.22601
 -11   3  12 484.384 21.4844   1-0.05019-0.52273 0.99005-0.77260 0.11726 0.23879
 -11   3  13 88.7748 7.35714   1-0.04535-0.51849 0.98630-0.76886 0.14478 0.25323
 -11   3  14 11.2809 10.0055   1-0.04092-0.51384 0.98197-0.76454 0.17111 0.26887
 -11   3  15  92.723 8.11878   1-0.03684-0.50884 0.97706-0.75965 0.19655 0.28540
 -11   3  16 114.139 10.2556   1-0.03305-0.50355 0.97161-0.75421 0.22131 0.30261
 -11   3  17  12.298 10.9076   1-0.02953-0.49799 0.96561-0.74822 0.24554 0.32035
 -11   5  -8 65.9011 6.64086   1-0.66678-0.08775-0.63108 0.99380-0.53097 0.04760
 -11   5  -7 131.358 11.6968   1-0.66674-0.07871-0.62753 0.99024-0.53648 0.09508
 -11   5  -6 75.5738 5.87576   1-0.66674-0.06963-0.62095 0.98365-0.54634 0.14690
 -11   5  -5 136.345 11.2163   1-0.66673-0.06056-0.61031 0.97299-0.56160 0.20413
 -11   5  -4 21.3577 9.31165   1-0.66653-0.05168-0.59407 0.95674-0.58361 0.26811
 -11   5  -3 113.215 9.55913   1-0.66581-0.04332-0.56983 0.93248-0.61403 0.34050
 -11   5  -2 71.8968  5.5747   1-0.66391-0.03614-0.53381 0.89646-0.65470 0.42314
 -11   5  -1  86.506 8.24048   1-0.65947-0.03151-0.48012 0.84275-0.70720 0.51761
 -11   5   0  484.41 18.2512   1-0.64996-0.03194-0.39988 0.76250-0.77140 0.62378
 -11   5   1 179.912 13.1844   1-0.63103-0.04179-0.28144 0.64405-0.84219 0.73654
 -11   5   2 538.052 19.0242   1-0.59671-0.06703-0.11478 0.47738-0.90445 0.84076
 -11   5   3 371.213 16.3185   1-0.54269-0.11196 0.09618 0.26640-0.93209 0.91037
 -11   5   4 123.835 8.91799   1-0.47260-0.17297 0.32240 0.04016-0.90312 0.92337
 -11   5   5 1179.10 26.0896   1-0.39867-0.23783 0.52357-0.16102-0.82155 0.88377
 -11   5   6-3.53476 9.15925   1-0.33252-0.29490 0.67728-0.31474-0.71293 0.81711
 -11   5   7 923.499 24.8624   1-0.27874-0.33960 0.78478-0.42225-0.60103 0.74718
 -11   5   8 166.017  10.819   1-0.23663-0.37262 0.85732-0.49480-0.49784 0.68596
 -11   5   9 665.122 22.8671   1-0.20378-0.39640 0.90598-0.54347-0.40667 0.63677
 -11   5  10 187.206 13.8736   1-0.17779-0.41331 0.93875-0.57626-0.32699 0.59905
 -11   5  11 84.0046  5.7257   1-0.15682-0.42519 0.96091-0.59843-0.25705 0.57108
 -11   5  12 14.6173 10.1587   1-0.13956-0.43337 0.97578-0.61331-0.19505 0.55105
 -11   5  13 83.7951 8.88056   1-0.12508-0.43878 0.98550-0.62305-0.13941 0.53737
 -11   5  14 22.1667 4.84689   1-0.11271-0.44207 0.99147-0.62903-0.08885 0.52879
 -11   5  15 24.1296 11.6557   1-0.10200-0.44370 0.99459-0.63216-0.04239 0.52430
 -11   7  -4 56.5656 5.15088   1-0.66278-0.05545-0.36114 0.86882-0.78368 0.46814
 -11   7  -3 16.5601 9.53262   1-0.65592-0.05323-0.31804 0.82570-0.81013 0.53655
 -11   7  -2 234.256 15.4853   1-0.64637-0.05370-0.26384 0.77149-0.83874 0.60713
 -11   7  -1 51.1441 4.30966   1-0.63324-0.05775-0.19666 0.70430-0.86775 0.67811
 -11   7   0 43.9756 4.39909   1-0.61553-0.06638-0.11506 0.62269-0.89432 0.74666
 -11   7   1 69.6018 5.90154   1-0.59235-0.08048-0.01877 0.52639-0.91453 0.80883
 -11   7   2 117.543 8.30028   1-0.56323-0.10052 0.09050 0.41711-0.92376 0.86003
 -11   7   3 18.9968 8.70121   1-0.52847-0.12620 0.20858 0.29901-0.91785 0.89609
 -11   7   4 8.70697  8.1809   1-0.48935-0.15624 0.32921 0.17836-0.89442 0.91463
 -11   7   5 52.4797 4.76555   1-0.44791-0.18860 0.44549 0.06207-0.85389 0.91606
 -11   7   6 54.4854 4.87261   1-0.40641-0.22102 0.55163-0.04407-0.79925 0.90339
 -11   7   7 45.8344 4.42024   1-0.36675-0.25161 0.64412-0.13658-0.73494 0.88105
 -11   7   8 176.131 13.0638   1-0.33018-0.27910 0.72188-0.21435-0.66545 0.85353
 -11   7   9 30.9327 10.4257   1-0.29726-0.30294 0.78556-0.27805-0.59444 0.82448
 -11   7  10 3.88216  9.7699   1-0.26807-0.32305 0.83679-0.32928-0.52440 0.79642
 -11   7  11 139.479 10.9908   1-0.24237-0.33967 0.87746-0.36997-0.45685 0.77084
 -10   8  -5 108.442 7.48975   1-0.63141-0.03393-0.27268 0.85287-0.84523 0.50111
 -10   8  -4-1.91661 8.49963   1-0.62354-0.03272-0.23186 0.81204-0.86375 0.56159
 -10   8  -3 63.3647 5.99614   1-0.61351-0.03367-0.18309 0.76325-0.88264 0.62245
 -10   8  -2 5.95865 8.71674   1-0.60084-0.03726-0.12560 0.70576-0.90069 0.68247
 -10   8  -1 63.3317 4.94584   1-0.58507-0.04395-0.05898 0.63912-0.91623 0.73999
 -10   8   0 50.6089 4.46072   1-0.56581-0.05412 0.01665 0.56347-0.92726 0.79298
 -10   8   1 77.4662 6.01071   1-0.54288-0.06798 0.10037 0.47974-0.93153 0.83922
 -10   8   2 6.01514 7.90545   1-0.51635-0.08543 0.19030 0.38980-0.92697 0.87663
 -10   8   3 232.585 14.8673   1-0.48669-0.10601 0.28370 0.29639-0.91205 0.90368
 -10   8   4 9.86014 7.82395   1-0.45470-0.12892 0.37730 0.20277-0.88618 0.91977
 -10   8   5 94.4541 7.61097   1-0.42141-0.15312 0.46779 0.11227-0.84984 0.92540
 -10   8   6-5.63869  8.5515   1-0.38793-0.17753 0.55236 0.02769-0.80448 0.92201
 -10   8   7 72.1411 5.63776   1-0.35522-0.20116 0.62904-0.04901-0.75216 0.91166
 -10   8   8 86.6517 6.46957   1-0.32405-0.22325 0.69680-0.11677-0.69509 0.89655
 -10   8   9 96.1678 8.75945   1-0.29490-0.24332 0.75542-0.17541-0.63533 0.87876
 -10   8  10 49.4117 4.83245   1-0.26802-0.26112 0.80530-0.22530-0.57457 0.85998
 -10   8  11  128.94 9.53495   1-0.24345-0.27661 0.84715-0.26716-0.51408 0.84146
 -10   6  -9 53.9903 5.77753   1-0.65002-0.05161-0.55151 0.98674-0.65080 0.13884
 -10   6  -8 42.1028 5.06643   1-0.64933-0.04322-0.54260 0.97782-0.66049 0.19051
 -10   6  -7 105.601 8.10644   1-0.64832-0.03516-0.52979 0.96500-0.67389 0.24588
 -10   6  -6 9.70307   8.893   1-0.64679-0.02761-0.51207 0.94727-0.69152 0.30547
 -10   6  -5 125.695 9.30952   1-0.64447-0.02084-0.48806 0.92324-0.71388 0.36981
 -10   6  -4 28.8981 3.87682   1-0.64092-0.01531-0.45592 0.89109-0.74139 0.43928
 -10   6  -3 13.8575  8.3881   1-0.63548-0.01168-0.41323 0.84838-0.77410 0.51396
 -10   6  -2 49.4268 4.35416   1-0.62715-0.01092-0.35696 0.79211-0.81142 0.59325
 -10   6  -1 115.704 9.05772   1-0.61460-0.01440-0.28368 0.71881-0.85149 0.67529
 -10   6   0 504.329 17.6328   1-0.59610-0.02382-0.19015 0.62527-0.89049 0.75625
 -10   6   1 54.1221 4.22945   1-0.56993-0.04091-0.07482 0.50992-0.92217 0.82991
 -10   6   2  624.78 20.2472   1-0.53502-0.06674 0.06016 0.37493-0.93851 0.88821
 -10   6   3 138.508 9.44498   1-0.49190-0.10078 0.20744 0.22764-0.93205 0.92372
 -10   6   4 897.899 23.3886   1-0.44314-0.14046 0.35547 0.07959-0.89947 0.93310
 -10   6   5 361.084 16.1243   1-0.39264-0.18188 0.49246-0.05740-0.84346 0.91906
 -10   6   6 409.095 16.3325   1-0.34413-0.22131 0.61042-0.17539-0.77117 0.88875
 -10   6   7 416.363 16.7534   1-0.30007-0.25629 0.70666-0.27164-0.69075 0.85029
 -10   6   8 159.304 10.8085   1-0.26145-0.28583 0.78240-0.34739-0.60868 0.81019
 -10   6   9 569.527 20.8416   1-0.22825-0.30995 0.84073-0.40573-0.52903 0.77251
 -10   6  10 89.9441  6.7585   1-0.19992-0.32920 0.88512-0.45013-0.45384 0.73929
 -10   6  11  106.82 8.46896   1-0.17573-0.34431 0.91864-0.48366-0.38383 0.71125
 -10   6  12 1.93373 9.13844   1-0.15498-0.35598 0.94377-0.50880-0.31898 0.68837
 -10   6  13 4.75732 9.29361   1-0.13706-0.36482 0.96241-0.52746-0.25892 0.67027
 -10   6  14 222.829 17.0007   1-0.12145-0.37135 0.97599-0.54106-0.20314 0.65646
 -10   6  15 72.7569 7.30087   1-0.10776-0.37596 0.98557-0.55065-0.15111 0.64640
 -10   4 -11 9.63603 9.22579   1-0.63242-0.08735-0.69903 0.98928-0.46231-0.13353
 -10   4 -10-7.73859 9.35056   1-0.63183-0.07886-0.70314 0.99337-0.45476-0.09911
 -10   4  -9 21.6485 9.98748   1-0.63134-0.07028-0.70614 0.99636-0.44920-0.06271
 -10   4  -8  39.573 5.22359   1-0.63099-0.06154-0.70785 0.99806-0.44609-0.02384
 -10   4  -7 8.94853 9.56285   1-0.63084-0.05261-0.70796 0.99816-0.44611 0.01814
 -10   4  -6 18.3222 4.63049   1-0.63095-0.04343-0.70602 0.99620-0.45014 0.06414
 -10   4  -5 835.428 25.5802   1-0.63135-0.03394-0.70129 0.99146-0.45942 0.11538
 -10   4  -4 604.107 22.2309   1-0.63210-0.02412-0.69257 0.98273-0.47572 0.17365
 -10   4  -3 527.648 19.7571   1-0.63312-0.01402-0.67782 0.96796-0.50158 0.24149
 -10   4  -2 116.225 8.28608   1-0.63413-0.00392-0.65332 0.94345-0.54067 0.32254
 -10   4  -1 789.703 22.1495   1-0.63423 0.00525-0.61212 0.90224-0.59804 0.42188
 -10   4   0 123.922 8.74074   1-0.63081 0.01092-0.54073 0.83084-0.67955 0.54536
 -10   4   1 117.104  8.1219   1-0.61708 0.00626-0.41390 0.70399-0.78674 0.69452
 -10   4   2 142.401 9.85198   1-0.57833-0.02341-0.19523 0.48531-0.89839 0.84813
 -10   4   3 598.542 17.4632   1-0.49846-0.09420 0.12185 0.16821-0.94586 0.93758
 -10   4   4 73.4233 6.82559   1-0.39075-0.19283 0.44703-0.15697-0.87029 0.90398
 -10   4   5 5.99744 7.14266   1-0.29366-0.28084 0.67965-0.38961-0.72003 0.79568
 -10   4   6 390.676 15.0787   1-0.22336-0.34206 0.81647-0.52644-0.56842 0.68604
 -10   4   7 139.958 10.9258   1-0.17507-0.38127 0.89361-0.60359-0.44168 0.60127
 -10   4   8 256.694  14.367   1-0.14114-0.40612 0.93809-0.64809-0.33969 0.54124
 -10   4   9 574.638 20.6322   1-0.11624-0.42194 0.96457-0.67459-0.25669 0.50022
 -10   4  10 1309.17 30.7269   1-0.09714-0.43196 0.98062-0.69065-0.18746 0.47295
 -10   4  11 121.827 10.2511   1-0.08193-0.43809 0.99024-0.70028-0.12817 0.45563
 -10   4  12 223.219 16.9154   1-0.06942-0.44152 0.99565-0.70570-0.07617 0.44560
 -10   4  13 135.949 10.4781   1-0.05887-0.44300 0.99813-0.70819-0.02961 0.44100
 -10   4  14 41.4765 5.73308   1-0.04978-0.44301 0.99847-0.70854 0.01282 0.44055
 -10   4  15 155.149 9.63027   1-0.04182-0.44188 0.99715-0.70724 0.05202 0.44331
 -10   4  16 74.8922 7.19521   1-0.03477-0.43985 0.99450-0.70460 0.08870 0.44861
 -10   4  17 210.647 16.5076   1-0.02846-0.43709 0.99072-0.70084 0.12334 0.45593
 -10   2 -12-12.2755 12.8435   1-0.59853-0.13030-0.78639 0.93164-0.27808-0.35969
 -10   2 -11 15.4731 12.1774   1-0.59523-0.12453-0.79316 0.93840-0.25385-0.34195
 -10   2 -10 118.367 7.90647   1-0.59167-0.11900-0.79938 0.94461-0.22915-0.32468
 -10   2  -9 47.8245  6.6569   1-0.58784-0.11375-0.80505 0.95026-0.20387-0.30799
 -10   2  -8 642.187 27.7776   1-0.58369-0.10882-0.81016 0.95536-0.17786-0.29204
 -10   2  -7  183.14 13.6714   1-0.57919-0.10425-0.81469 0.95987-0.15088-0.27705
 -10   2  -6  517.30 23.8562   1-0.57424-0.10011-0.81861 0.96378-0.12263-0.26333
 -10   2  -5 249.147 16.9759   1-0.56875-0.09653-0.82185 0.96701-0.09264-0.25135
 -10   2  -4  251.19 18.1551   1-0.56252-0.09368-0.82432 0.96947-0.06017-0.24185
 -10   2  -3 1013.08 29.5323   1-0.55525-0.09187-0.82579 0.97093-0.02405-0.23600
 -10   2  -2 12.3661 10.3735   1-0.54637-0.09166-0.82583 0.97095 0.01786-0.23594
 -10   2  -1 1130.04 30.6704   1-0.53475-0.09420-0.82340 0.96851 0.06961-0.24572
 -10   2   0 652.232 23.0935   1-0.51772-0.10216-0.81563 0.96072 0.14018-0.27433
 -10   2   1 1611.85 34.1719   1-0.48741-0.12338-0.79214 0.93722 0.25328-0.34545
 -10   2   2  211.04 13.3408   1-0.41057-0.19115-0.69391 0.83898 0.48884-0.53905
 -10   2   3 1341.22 26.1353   1-0.12509-0.46754-0.01655 0.16161 0.94145-0.94970
 -10   2   4 1.48504 7.22446   1 0.03314-0.61670 0.80795-0.66291 0.58133-0.54760
 -10   2   5 33.9213 4.64183   1 0.02178-0.59626 0.93252-0.78749 0.35637-0.28067
 -10   2   6 965.541 26.4798   1 0.01293-0.57833 0.96004-0.81503 0.27546-0.15779
 -10   2   7 758.192 24.5424   1 0.00888-0.56520 0.96893-0.82392 0.24298-0.08334
 -10   2   8 3070.26 48.7692   1 0.00746-0.55470 0.97184-0.82684 0.23131-0.02970
 -10   2   9  18.724 11.4582   1 0.00751-0.54567 0.97208-0.82710 0.23032 0.01325
 -10   2  10 1436.87 35.4285   1 0.00842-0.53750 0.97082-0.82586 0.23552 0.05002
 -10   2  11 1083.02 30.9945   1 0.00984-0.52985 0.96855-0.82359 0.24461 0.08290
 -10   2  12 90.5269 7.14928   1 0.01159-0.52251 0.96548-0.82054 0.25629 0.11318
 -10   2  13 697.869 26.8238   1 0.01352-0.51537 0.96174-0.81681 0.26981 0.14164
 -10   2  14 4.00074 11.7325   1 0.01556-0.50832 0.95739-0.81247 0.28464 0.16877
 -10   2  15 1464.57 38.2007   1 0.01764-0.50132 0.95247-0.80756 0.30048 0.19490
 -10   2  16 257.328 16.1538   1 0.01972-0.49433 0.94698-0.80209 0.31708 0.22027
 -10   2  17 417.381 23.5959   1 0.02178-0.48730 0.94095-0.79608 0.33428 0.24504
 -10   2  18-4.62524 12.6498   1 0.02377-0.48022 0.93437-0.78951 0.35196 0.26933
 -10   0 -12 445.357 26.0585   1-0.55184-0.17697-0.83327 0.83351-0.08816-0.54956
 -10   0 -11 2.64814 11.7437   1-0.54447-0.17526-0.83585 0.83608-0.05001-0.54574
 -10   0 -10 683.719 28.6435   1-0.53623-0.17442-0.83698 0.83719-0.00970-0.54408
 -10   0  -9-18.4086 12.5789   1-0.52696-0.17461-0.83637 0.83658 0.03321-0.54503
 -10   0  -8  749.29 27.8963   1-0.51644-0.17605-0.83366 0.83384 0.07929-0.54914
 -10   0  -7-16.3915 11.3358   1-0.50436-0.17905-0.82826 0.82843 0.12925-0.55713
 -10   0  -6 42.6726 5.25404   1-0.49030-0.18404-0.81937 0.81953 0.18399-0.56990
 -10   0  -5 29.0253 10.3297   1-0.47367-0.19158-0.80577 0.80592 0.24466-0.58861
 -10   0  -4 803.872   25.14   1-0.45367-0.20251-0.78562 0.78575 0.31270-0.61468
 -10   0  -3  5.0013 8.87381   1-0.42913-0.21797-0.75605 0.75618 0.38978-0.64979
 -10   0  -2 40.2604 4.33494   1-0.39845-0.23957-0.71267 0.71278 0.47762-0.69566
 -10   0  -1-7.79961 7.67678   1-0.35951-0.26942-0.64871 0.64880 0.57724-0.75331
 -10   0   0 154.642 10.8042   1-0.30993-0.30993-0.55455 0.55463 0.68706-0.82117
 -10   0   1 7.92214 7.06936   1-0.24816-0.36262-0.41893 0.41900 0.79918-0.89131
 -10   0   2 3525.53 41.7909   1-0.17625-0.42545-0.23545 0.23551 0.89507-0.94523
 -10   0   3 4.98287 6.35194   1-0.10276-0.48986-0.01538 0.01543 0.94881-0.95700
 -10   0   4 2507.23 34.7693   1-0.04029-0.54325 0.20763-0.20760 0.94546-0.91169
 -10   0   5  -9.045 7.34744   1 0.00340-0.57786 0.39778-0.39776 0.89637-0.82063
 -10   0   6 1933.60 31.8514   1 0.02948-0.59486 0.54027-0.54027 0.82728-0.70957
 -10   0   7 14.3238 8.18673   1 0.04345-0.59975 0.63976-0.63977 0.75839-0.59871
 -10   0   8 178.387 12.9403   1 0.05040-0.59762 0.70741-0.70742 0.69901-0.49737
 -10   0   9 6.45247 8.63683   1 0.05364-0.59179 0.75325-0.75328 0.65140-0.40779
 -10   0  10 1970.64 36.1802   1 0.05504-0.58410 0.78446-0.78451 0.61478-0.32920
 -10   0  11-4.86702 9.02371   1 0.05556-0.57554 0.80575-0.80581 0.58746-0.25991
 -10   0  12 36.0414 4.93964   1 0.05572-0.56662 0.82016-0.82023 0.56774-0.19822
 -10   0  13 19.3271 9.51448   1 0.05576-0.55758 0.82965-0.82973 0.55416-0.14267
 -10   0  14 1037.70 31.1169   1 0.05580-0.54854 0.83551-0.83561 0.54551-0.09206
 -10   0  15-3.10337  10.972   1 0.05590-0.53956 0.83861-0.83872 0.54087-0.04544
 -10   0  16 834.878 30.3003   1 0.05605-0.53064 0.83954-0.83966 0.53948-0.00209
 -10   0  17 5.16809 12.4821   1 0.05627-0.52177 0.83870-0.83883 0.54078 0.03858
 -10   0  18 351.426 21.9238   1 0.05653-0.51295 0.83638-0.83652 0.54430 0.07703
 -10   0  19-14.0721 13.6917   1 0.05681-0.50416 0.83278-0.83294 0.54968 0.11361
  -9  -1 -14 60.7265 6.49985   1-0.51809-0.16689-0.85486 0.78261-0.08635-0.62188
  -9  -1 -13 230.051 16.7259   1-0.51055-0.16535-0.85738 0.78511-0.04750-0.61875
  -9  -1 -12 167.875 14.0496   1-0.50220-0.16462-0.85840 0.78612-0.00679-0.61750
  -9  -1 -11 732.483 28.2923   1-0.49291-0.16483-0.85768 0.78540 0.03610-0.61842
  -9  -1 -10 228.639 17.5136   1-0.48251-0.16615-0.85493 0.78263 0.08154-0.62189
  -9  -1  -9 458.925 21.1293   1-0.47078-0.16879-0.84969 0.77738 0.12999-0.62837
  -9  -1  -8   20.95 10.6776   1-0.45746-0.17304-0.84140 0.76907 0.18198-0.63840
  -9  -1  -7 685.403 24.2156   1-0.44218-0.17924-0.82924 0.75690 0.23815-0.65260
  -9  -1  -6 845.137 24.8634   1-0.42446-0.18788-0.81208 0.73973 0.29924-0.67172
  -9  -1  -5 93.4281 8.32463   1-0.40371-0.19955-0.78836 0.71600 0.36602-0.69653
  -9  -1  -4  165.44  12.674   1-0.37914-0.21504-0.75587 0.68349 0.43924-0.72778
  -9  -1  -3  95.638 7.55902   1-0.34981-0.23529-0.71158 0.63919 0.51937-0.76594
  -9  -1  -2 190.182 12.2273   1-0.31463-0.26139-0.65145 0.57905 0.60610-0.81070
  -9  -1  -1 88.6086 7.34704   1-0.27262-0.29432-0.57054 0.49812 0.69751-0.86015
  -9  -1   0 754.283 19.0179   1-0.22335-0.33451-0.46386 0.39143 0.78878-0.90945
  -9  -1   1 1349.12 24.9874   1-0.16788-0.38090-0.32868 0.25624 0.87115-0.94985
  -9  -1   2 1312.12 24.1347   1-0.10959-0.43011-0.16822 0.09577 0.93277-0.96951
  -9  -1   3 1242.91  23.271   1-0.05397-0.47665 0.00570-0.07817 0.96320-0.95797
  -9  -1   4 1468.71 25.3516   1-0.00659-0.51495 0.17540-0.24788 0.95969-0.91248
  -9  -1   5 4959.30 46.4083   1 0.02952-0.54199 0.32511-0.39760 0.92913-0.83995
  -9  -1   6 28.9438 3.50897   1 0.05464-0.55803 0.44704-0.51955 0.88339-0.75225
  -9  -1   7 1201.62 25.4157   1 0.07101-0.56531 0.54122-0.61374 0.83324-0.66013
  -9  -1   8 268.789 13.3356   1 0.08123-0.56645 0.61182-0.68435 0.78558-0.57050
  -9  -1   9  173.36 12.2787   1 0.08746-0.56360 0.66400-0.73654 0.74374-0.48669
  -9  -1  10 830.273 23.0441   1 0.09121-0.55827 0.70234-0.77490 0.70878-0.40976
  -9  -1  11 197.703 13.9751   1 0.09346-0.55145 0.73041-0.80298 0.68056-0.33958
  -9  -1  12 215.663 13.4247   1 0.09482-0.54373 0.75083-0.82342 0.65846-0.27551
  -9  -1  13 128.181 9.11558   1 0.09566-0.53549 0.76550-0.83809 0.64169-0.21677
  -9  -1  14 160.138 12.0572   1 0.09620-0.52695 0.77574-0.84835 0.62949-0.16260
  -9  -1  15-2.11701 9.54612   1 0.09658-0.51824 0.78254-0.85516 0.62116-0.11230
  -9  -1  16 535.909 24.9182   1 0.09686-0.50944 0.78658-0.85922 0.61612-0.06529
  -9  -1  17 280.855 19.4913   1 0.09708-0.50059 0.78837-0.86102 0.61387-0.02107
  -9  -1  18 277.312  20.022   1 0.09726-0.49169 0.78829-0.86095 0.61399 0.02077
  -9  -1  19 207.446 14.9311   1 0.09741-0.48276 0.78659-0.85926 0.61614 0.06059
  -9  -1  20 15.8851 12.9139   1 0.09753-0.47380 0.78349-0.85618 0.62003 0.09867
  -9   1 -14 33.6449 14.6584   1-0.56191-0.12309-0.81638 0.88915-0.25104-0.45723
  -9   1 -13 232.383 16.2176   1-0.55778-0.11814-0.82329 0.89604-0.22263-0.44367
  -9   1 -12 178.148 14.5027   1-0.55326-0.11358-0.82950 0.90223-0.19331-0.43103
  -9   1 -11 827.457 30.3522   1-0.54830-0.10946-0.83497 0.90769-0.16288-0.41949
  -9   1 -10 207.491 14.2024   1-0.54283-0.10584-0.83964 0.91235-0.13110-0.40930
  -9   1  -9 388.663 22.7034   1-0.53677-0.10282-0.84344 0.91614-0.09763-0.40080
  -9   1  -8 22.4346 10.9515   1-0.52999-0.10053-0.84623 0.91892-0.06204-0.39442
  -9   1  -7  730.42 25.8826   1-0.52228-0.09915-0.84781 0.92048-0.02370-0.39079
  -9   1  -6 774.436 25.8027   1-0.51340-0.09896-0.84783 0.92049 0.01824-0.39076
  -9   1  -5 84.4277 8.39548   1-0.50292-0.10036-0.84578 0.91842 0.06503-0.39559
  -9   1  -4 203.088 13.6181   1-0.49018-0.10402-0.84071 0.91334 0.11856-0.40715
  -9   1  -3 97.7739 7.98973   1-0.47412-0.11100-0.83093 0.90355 0.18174-0.42835
  -9   1  -2 204.947 13.3532   1-0.45282-0.12322-0.81313 0.88574 0.25922-0.46387
  -9   1  -1 122.704   8.431   1-0.42271-0.14425-0.78031 0.85291 0.35865-0.52133
  -9   1   0 707.606  20.208   1-0.37675-0.18113-0.71632 0.78890 0.49204-0.61275
  -9   1   1 1367.91 25.8409   1-0.30123-0.24757-0.58212 0.65469 0.67232-0.75106
  -9   1   2 1361.16 24.9146   1-0.17890-0.36082-0.29960 0.37216 0.87632-0.91310
  -9   1   3 1165.45 22.7158   1-0.03524-0.49540 0.14901-0.07646 0.95714-0.95195
  -9   1   4 1463.56 26.0849   1 0.04796-0.56952 0.53266-0.46013 0.83518-0.78802
  -9   1   5 4946.42 48.2957   1 0.07162-0.58411 0.73335-0.66083 0.67534-0.58621
  -9   1   6 24.2756 3.74111   1 0.07428-0.57768 0.82686-0.75436 0.56010-0.42900
  -9   1   7 1275.76 27.5701   1 0.07217-0.56649 0.87291-0.80042 0.48644-0.31337
  -9   1   8  267.35 14.5275   1 0.06968-0.55493 0.89723-0.82476 0.44050-0.22547
  -9   1   9 193.891 12.7541   1 0.06781-0.54398 0.91059-0.83812 0.41246-0.15545
  -9   1  10 932.504 26.2653   1 0.06667-0.53376 0.91782-0.84537 0.39624-0.09727
  -9   1  11 202.701 15.3245   1 0.06615-0.52416 0.92130-0.84886 0.38814-0.04720
  -9   1  12 207.895  15.414   1 0.06613-0.51506 0.92230-0.84987 0.38578-0.00288
  -9   1  13  124.82 9.62559   1 0.06648-0.50633 0.92152-0.84911 0.38764 0.03724
  -9   1  14  177.42 12.7665   1 0.06710-0.49787 0.91939-0.84699 0.39265 0.07420
  -9   1  15 6.77935 10.3556   1 0.06792-0.48960 0.91616-0.84377 0.40009 0.10872
  -9   1  16 622.157 26.0723   1 0.06887-0.48147 0.91199-0.83962 0.40943 0.14135
  -9   1  17 310.678 20.2696   1 0.06990-0.47342 0.90700-0.83464 0.42029 0.17245
  -9   1  18 258.975 16.8884   1 0.07097-0.46542 0.90126-0.82891 0.43238 0.20233
  -9   1  19 176.921 13.0708   1 0.07205-0.45742 0.89481-0.82247 0.44548 0.23121
  -9   1  20 32.9411 13.4097   1 0.07311-0.44940 0.88768-0.81535 0.45941 0.25924
  -9   3 -13 13.9352 11.7145   1-0.59634-0.07960-0.74883 0.96659-0.41094-0.25541
  -9   3 -12 0.89112  11.377   1-0.59494-0.07192-0.75560 0.97334-0.39588-0.22850
  -9   3 -11  26.412 5.41124   1-0.59352-0.06425-0.76173 0.97946-0.38161-0.20080
  -9   3 -10 20.5204 11.7523   1-0.59213-0.05657-0.76721 0.98493-0.36832-0.17212
  -9   3  -9-2.36322 11.3336   1-0.59079-0.04882-0.77200 0.98971-0.35626-0.14221
  -9   3  -8 342.912 20.3541   1-0.58957-0.04097-0.77604 0.99373-0.34576-0.11075
  -9   3  -7 13.8452 11.5906   1-0.58852-0.03294-0.77922 0.99690-0.33728-0.07726
  -9   3  -6 2264.73 44.0307   1-0.58774-0.02464-0.78137 0.99904-0.33148-0.04109
  -9   3  -5 18.2906 11.5561   1-0.58736-0.01594-0.78222 0.99987-0.32936-0.00124
  -9   3  -4 2175.77 41.3303   1-0.58754-0.00668-0.78125 0.99889-0.33244 0.04381
  -9   3  -3 556.467 21.9774   1-0.58853 0.00339-0.77751 0.99514-0.34318 0.09652
  -9   3  -2 2979.98 45.0461   1-0.59066 0.01460-0.76905 0.98667-0.36584 0.16114
  -9   3  -1 338.503 16.3974   1-0.59428 0.02730-0.75137 0.96897-0.40820 0.24547
  -9   3   0 907.189 24.0427   1-0.59921 0.04131-0.71260 0.93019-0.48553 0.36478
  -9   3   1-6.00527 6.77343   1-0.60109 0.05227-0.61562 0.83320-0.62731 0.54852
  -9   3   2 18.4854 3.30678   1-0.56947 0.02972-0.33669 0.55425-0.85521 0.81839
  -9   3   3  374.44 14.5342   1-0.41633-0.11433 0.26645-0.04889-0.93887 0.94402
  -9   3   4 133.468 9.65303   1-0.23440-0.28718 0.72334-0.50580-0.68505 0.73216
  -9   3   5 251.373 12.8835   1-0.13914-0.37336 0.89013-0.67260-0.45406 0.54314
  -9   3   6 146.658 9.67403   1-0.09089-0.41253 0.95169-0.73418-0.30631 0.43736
  -9   3   7 97.1961 8.53154   1-0.06248-0.43187 0.97832-0.76082-0.20659 0.37961
  -9   3   8 1633.00 34.3652   1-0.04345-0.44182 0.99103-0.77354-0.13313 0.34812
  -9   3   9 596.912 21.9649   1-0.02947-0.44672 0.99712-0.77964-0.07498 0.33194
  -9   3  10 1614.44 35.5101   1-0.01849-0.44861 0.99958-0.78211-0.02638 0.32530
  -9   3  11  49.736  6.2015   1-0.00947-0.44856 0.99978-0.78233 0.01591 0.32498
  -9   3  12 3707.03 55.8982   1-0.00179-0.44716 0.99844-0.78100 0.05383 0.32903
  -9   3  13 160.775 12.6317   1 0.00491-0.44477 0.99593-0.77851 0.08860 0.33623
  -9   3  14 458.163 23.0882   1 0.01085-0.44164 0.99249-0.77508 0.12104 0.34576
  -9   3  15 97.6778 9.53155   1 0.01620-0.43791 0.98824-0.77084 0.15170 0.35707
  -9   3  16 150.942 12.6645   1 0.02106-0.43369 0.98326-0.76587 0.18098 0.36976
  -9   3  17 111.898 7.27007   1 0.02550-0.42905 0.97761-0.76024 0.20915 0.38355
  -9   3  18 5.41693 12.5099   1 0.02958-0.42405 0.97132-0.75396 0.23645 0.39822
  -9   3  19 1.87849 12.0282   1 0.03333-0.41872 0.96441-0.74706 0.26302 0.41362
  -9   5 -12 33.0568 5.87242   1-0.62031-0.04656-0.63564 0.99840-0.58256-0.04187
  -9   5 -11 17.3213 12.4666   1-0.62017-0.03763-0.63652 0.99927-0.58153-0.00093
  -9   5 -10 6.03362 11.7869   1-0.62002-0.02870-0.63560 0.99833-0.58294 0.04245
  -9   5  -9 56.4909 5.98323   1-0.61986-0.01978-0.63251 0.99523-0.58726 0.08874
  -9   5  -8 5.39081 10.5312   1-0.61966-0.01090-0.62673 0.98944-0.59506 0.13851
  -9   5  -7 244.411  17.055   1-0.61937-0.00211-0.61753 0.98023-0.60704 0.19246
  -9   5  -6 24.5574 8.99814   1-0.61886 0.00646-0.60387 0.96655-0.62407 0.25145
  -9   5  -5 281.274 17.4454   1-0.61792 0.01460-0.58423 0.94690-0.64713 0.31648
  -9   5  -4 210.618 14.5546   1-0.61615 0.02191-0.55642 0.91907-0.67731 0.38864
  -9   5  -3 897.402 25.8166   1-0.61286 0.02770-0.51723 0.87987-0.71562 0.46891
  -9   5  -2 143.869 10.1473   1-0.60684 0.03076-0.46210 0.82473-0.76247 0.55773
  -9   5  -1 972.614  25.163   1-0.59612 0.02912-0.38490 0.74752-0.81675 0.65398
  -9   5   0 502.175 17.8144   1-0.57778 0.01985-0.27853 0.64113-0.87392 0.75312
  -9   5   1 539.077 18.5845   1-0.54818-0.00066-0.13758 0.50017-0.92397 0.84514
  -9   5   2-0.92299 7.55502   1-0.50466-0.03510 0.03599 0.32658-0.95133 0.91447
  -9   5   3  117.27 8.61144   1-0.44826-0.08243 0.22752 0.13505-0.94105 0.94615
  -9   5   4  100.58 7.42742   1-0.38497-0.13663 0.41290-0.05035-0.88929 0.93637
  -9   5   5 617.446 19.2106   1-0.32283-0.18970 0.57150-0.20896-0.80660 0.89564
  -9   5   6 39.0951 4.29219   1-0.26752-0.23592 0.69523-0.33271-0.70945 0.84046
  -9   5   7 647.538 22.3608   1-0.22107-0.27329 0.78661-0.42410-0.61095 0.78392
  -9   5   8 247.353 14.8631   1-0.18305-0.30223 0.85236-0.48986-0.51815 0.73309
  -9   5   9 1018.42 27.0357   1-0.15206-0.32414 0.89926-0.53677-0.43361 0.69052
  -9   5  10-4.38854 10.7314   1-0.12665-0.34048 0.93265-0.57018-0.35752 0.65640
  -9   5  11 604.205 22.9969   1-0.10555-0.35250 0.95638-0.59392-0.28908 0.62993
  -9   5  12 40.9975 5.09458   1-0.08779-0.36118 0.97311-0.61067-0.22721 0.61002
  -9   5  13 216.063 14.2908   1-0.07264-0.36725 0.98467-0.62224-0.17085 0.59564
  -9   5  14 67.7326  6.5285   1-0.05955-0.37126 0.99232-0.62990-0.11910 0.58585
  -9   5  15 21.7054  6.3048   1-0.04811-0.37362 0.99693-0.63452-0.07116 0.57988
  -9   5  16 205.836 14.9938   1-0.03801-0.37464 0.99911-0.63672-0.02639 0.57709
  -9   5  17 3.71641 13.0074   1-0.02902-0.37455 0.99932-0.63694 0.01571 0.57695
  -9   7  -9 41.0237 6.30132   1-0.62511-0.01455-0.45663 0.96436-0.75309 0.25452
  -9   7  -8 247.567 17.3141   1-0.62293-0.00765-0.44003 0.94775-0.76605 0.30946
  -9   7  -7 3.81172 11.4859   1-0.61998-0.00152-0.41862 0.92632-0.78186 0.36723
  -9   7  -6 24.5952 10.5823   1-0.61600 0.00358-0.39141 0.89910-0.80055 0.42789
  -9   7  -5 16.4945 10.1008   1-0.61062 0.00728-0.35724 0.86492-0.82199 0.49130
  -9   7  -4 20.9708 9.26784   1-0.60338 0.00912-0.31479 0.82245-0.84576 0.55704
  -9   7  -3 12.5431  8.5991   1-0.59369 0.00851-0.26260 0.77025-0.87097 0.62421
  -9   7  -2    0.00 8.87068   1-0.58086 0.00476-0.19930 0.70694-0.89613 0.69134
  -9   7  -1 50.5902 4.90192   1-0.56414-0.00289-0.12391 0.63153-0.91900 0.75619
  -9   7   0 45.0804 4.86395   1-0.54285-0.01509-0.03625 0.54386-0.93660 0.81576
  -9   7   1 960.194 26.6625   1-0.51663-0.03223 0.06250 0.44509-0.94549 0.86662
  -9   7   2 351.973 16.7902   1-0.48558-0.05420 0.16951 0.33807-0.94240 0.90549
  -9   7   3 424.046 18.8356   1-0.45049-0.08022 0.28041 0.22717-0.92509 0.93015
  -9   7   4 959.704 27.0601   1-0.41271-0.10892 0.38999 0.11757-0.89308 0.94010
  -9   7   5 807.587 24.3065   1-0.37392-0.13862 0.49338 0.01417-0.84780 0.93680
  -9   7   6 783.774 24.5656   1-0.33577-0.16769 0.58690-0.07937-0.79215 0.92311
  -9   7   7 96.5679 6.19877   1-0.29952-0.19486 0.66858-0.16106-0.72955 0.90249
  -9   7   8 471.948 20.6938   1-0.26598-0.21933 0.73798-0.23047-0.66329 0.87819
  -9   7   9 3.20718 9.79111   1-0.23550-0.24072 0.79574-0.28824-0.59598 0.85285
  -9   7  10-3.36978 9.78977   1-0.20814-0.25901 0.84307-0.33559-0.52946 0.82830
  -9   7  11-5.66953 10.5116   1-0.18372-0.27435 0.88141-0.37394-0.46489 0.80570
  -9   7  12 7.46061  8.5064   1-0.16198-0.28701 0.91216-0.40470-0.40291 0.78568
  -9   7  13 39.3041 4.90675   1-0.14262-0.29729 0.93656-0.42912-0.34376 0.76851
  -9   7  14-10.7682 11.4476   1-0.12535-0.30548 0.95569-0.44826-0.28750 0.75421
  -9   7  15 187.939 15.5367   1-0.10989-0.31185 0.97042-0.46300-0.23400 0.74267
  -9   9  -4  54.396 5.65365   1-0.58099-0.01329-0.11393 0.76660-0.91246 0.62370
  -9   9  -3 115.356 8.80293   1-0.56910-0.01610-0.06442 0.71708-0.92342 0.67663
  -9   9  -2 83.7881 6.51443   1-0.55497-0.02115-0.00860 0.66125-0.93218 0.72736
  -9   9  -1 45.3333 5.27429   1-0.53842-0.02862 0.05334 0.59930-0.93757 0.77471
  -9   9   0 30.5885 10.7261   1-0.51934-0.03862 0.12083 0.53180-0.93835 0.81746
  -9   9   1 88.3199 6.20988   1-0.49777-0.05112 0.19287 0.45974-0.93333 0.85440
  -9   9   2 18.1659 4.65401   1-0.47390-0.06590 0.26806 0.38454-0.92154 0.88459
  -9   9   3 33.2579 5.17768   1-0.44811-0.08261 0.34465 0.30793-0.90240 0.90742
  -9   9   4 146.704 11.7046   1-0.42090-0.10074 0.42078 0.23179-0.87578 0.92277
  -9   9   5-14.8901 10.2646   1-0.39287-0.11969 0.49460 0.15796-0.84206 0.93102
  -9   9   6 92.8127 8.75046   1-0.36463-0.13886 0.56453 0.08802-0.80205 0.93297
  -9   9   7 2.80276 9.95868   1-0.33674-0.15766 0.62937 0.02317-0.75684 0.92973
  -9   9   8 174.852 13.4955   1-0.30969-0.17563 0.68833-0.03581-0.70766 0.92252
  -9   9   9 3.70392 11.5951   1-0.28383-0.19241 0.74107-0.08856-0.65574 0.91256
  -9   9  10 164.318  11.298   1-0.25940-0.20777 0.78754-0.13505-0.60216 0.90095
  -8  10  -3 26.1937 11.5699   1-0.52476 0.00154 0.03898 0.68618-0.94376 0.71035
  -8  10  -2  118.95 8.22394   1-0.51020-0.00394 0.09109 0.63406-0.94538 0.75393
  -8  10  -1 5.00116 9.12151   1-0.49378-0.01128 0.14727 0.57786-0.94361 0.79413
  -8  10   0  22.498 10.3806   1-0.47553-0.02046 0.20694 0.51818-0.93772 0.83021
  -8  10   1 11.1246 8.95821   1-0.45553-0.03138 0.26927 0.45583-0.92707 0.86153
  -8  10   2 46.9433 5.24884   1-0.43398-0.04385 0.33326 0.39184-0.91120 0.88763
  -8  10   3 0.69378 10.4987   1-0.41115-0.05760 0.39776 0.32732-0.88987 0.90827
  -8  10   4 4.88708   9.076   1-0.38738-0.07229 0.46161 0.26346-0.86310 0.92347
  -8  10   5-7.77017  9.9647   1-0.36303-0.08756 0.52369 0.20137-0.83115 0.93349
  -8  10   6 23.7331 5.02434   1-0.33849-0.10302 0.58300 0.14204-0.79454 0.93885
  -8  10   7 41.0167 5.74331   1-0.31412-0.11831 0.63876 0.08627-0.75390 0.94018
  -8  10   8 29.0963 13.9775   1-0.29023-0.13312 0.69040 0.03462-0.70999 0.93823
  -8   8  -9 185.955 13.2121   1-0.59374 0.01606-0.35518 0.93540-0.83324 0.34806
  -8   8  -8 47.4855 5.76588   1-0.58979 0.02119-0.33248 0.91269-0.84598 0.40277
  -8   8  -7 -5.9106  10.184   1-0.58478 0.02526-0.30480 0.88500-0.86034 0.45911
  -8   8  -6-13.3776    9.42   1-0.57844 0.02800-0.27147 0.85165-0.87605 0.51678
  -8   8  -5 55.8523 5.36785   1-0.57048 0.02912-0.23174 0.81192-0.89261 0.57531
  -8   8  -4 14.8411 7.87648   1-0.56054 0.02826-0.18493 0.76509-0.90930 0.63396
  -8   8  -3 4.35901 9.66715   1-0.54825 0.02505-0.13046 0.71061-0.92507 0.69171
  -8   8  -2 77.3001 6.20973   1-0.53324 0.01912-0.06802 0.64815-0.93859 0.74720
  -8   8  -1 55.0739 4.93553   1-0.51521 0.01016 0.00228 0.57784-0.94823 0.79880
  -8   8   0 74.3106  6.2048   1-0.49397-0.00199 0.07975 0.50035-0.95220 0.84474
  -8   8   1 680.157 22.8793   1-0.46957-0.01731 0.16301 0.41709-0.94881 0.88332
  -8   8   2 120.673 10.2246   1-0.44231-0.03550 0.24999 0.33009-0.93670 0.91317
  -8   8   3 785.395 25.1118   1-0.41274-0.05599 0.33818 0.24189-0.91512 0.93357
  -8   8   4  1.1343 10.2402   1-0.38164-0.07800 0.42487 0.15519-0.88415 0.94456
  -8   8   5 1150.38 28.9119   1-0.34989-0.10068 0.50756 0.07248-0.84459 0.94698
  -8   8   6 87.2041 7.15471   1-0.31834-0.12315 0.58430-0.00427-0.79788 0.94223
  -8   8   7 340.171 17.3351   1-0.28771-0.14470 0.65377-0.07375-0.74575 0.93207
  -8   8   8-13.0821 10.5167   1-0.25854-0.16479 0.71537-0.13536-0.68995 0.91824
  -8   8   9 120.197 9.00756   1-0.23118-0.18307 0.76903-0.18904-0.63209 0.90235
  -8   8  10 79.6073 6.18633   1-0.20581-0.19936 0.81512-0.23514-0.57347 0.88570
  -8   8  11 5.69273 9.11281   1-0.18246-0.21363 0.85421-0.27424-0.51508 0.86928
  -8   8  12 23.9528 8.85667   1-0.16108-0.22593 0.88701-0.30706-0.45762 0.85379
  -8   8  13 52.5655 6.23442   1-0.14156-0.23637 0.91425-0.33431-0.40155 0.83968
  -8   8  14 39.3467 5.64248   1-0.12376-0.24509 0.93661-0.35668-0.34712 0.82722
  -8   6 -12 331.087 22.0057   1-0.60129-0.00361-0.56182 0.99707-0.68456 0.07352
  -8   6 -11 158.374 12.3977   1-0.60080 0.00498-0.55723 0.99247-0.68935 0.12028
  -8   6 -10 119.078 8.95835   1-0.60010 0.01336-0.54994 0.98516-0.69675 0.16965
  -8   6  -9 30.1548 10.7145   1-0.59909 0.02143-0.53939 0.97461-0.70711 0.22198
  -8   6  -8  77.737 6.24308   1-0.59765 0.02907-0.52488 0.96008-0.72080 0.27764
  -8   6  -7 46.3551 4.92305   1-0.59559 0.03609-0.50547 0.94065-0.73818 0.33699
  -8   6  -6 84.0437 6.74916   1-0.59264 0.04222-0.47994 0.91512-0.75956 0.40034
  -8   6  -5 9.49682 8.56032   1-0.58839 0.04705-0.44677 0.88193-0.78509 0.46784
  -8   6  -4 401.451 18.0458   1-0.58227 0.05000-0.40402 0.83917-0.81461 0.53932
  -8   6  -3 2.66274 8.02365   1-0.57347 0.05028-0.34941 0.78455-0.84736 0.61404
  -8   6  -2 260.869 15.0456   1-0.56095 0.04685-0.28051 0.71563-0.88169 0.69033
  -8   6  -1 197.688 13.1482   1-0.54350 0.03847-0.19516 0.63027-0.91458 0.76520
  -8   6   0 325.844 16.0445   1-0.51990 0.02395-0.09242 0.52751-0.94155 0.83413
  -8   6   1 533.734 19.1927   1-0.48936 0.00250 0.02637 0.40872-0.95692 0.89147
  -8   6   2 2311.27 35.3544   1-0.45204-0.02574 0.15661 0.27847-0.95520 0.93172
  -8   6   3 131.281 9.76975   1-0.40937-0.05934 0.29073 0.14433-0.93299 0.95148
  -8   6   4 815.941 22.5252   1-0.36385-0.09578 0.42005 0.01499-0.89053 0.95099
  -8   6   5 141.571 10.3248   1-0.31831-0.13224 0.53729-0.10225-0.83157 0.93400
  -8   6   6 1193.92 26.7427   1-0.27512-0.16635 0.63822-0.20320-0.76172 0.90611
  -8   6   7 67.9344 6.67455   1-0.23571-0.19667 0.72180-0.28680-0.68654 0.87290
  -8   6   8 357.769 16.9874   1-0.20068-0.22263 0.78918-0.35419-0.61037 0.83870
  -8   6   9 342.083 16.9719   1-0.16999-0.24424 0.84256-0.40758-0.53602 0.80632
  -8   6  10 335.203  16.545   1-0.14325-0.26190 0.88436-0.44939-0.46503 0.77730
  -8   6  11 8.23587 10.1957   1-0.12000-0.27607 0.91682-0.48187-0.39807 0.75231
  -8   6  12 2.01437 9.51956   1-0.09970-0.28729 0.94182-0.50688-0.33524 0.73145
  -8   6  13 60.5086 5.50994   1-0.08192-0.29599 0.96087-0.52594-0.27638 0.71456
  -8   6  14  39.509 5.22808   1-0.06624-0.30259 0.97512-0.54020-0.22117 0.70131
  -8   6  15 12.8489 12.0725   1-0.05234-0.30741 0.98550-0.55059-0.16924 0.69135
  -8   6  16 385.326 22.0994   1-0.03995-0.31072 0.99268-0.55779-0.12022 0.68430
  -8   6  17-9.90414 13.6252   1-0.02884-0.31275 0.99721-0.56233-0.07377 0.67982
  -8   4 -14 22.3608   12.29   1-0.58704-0.03600-0.69612 0.98639-0.53018-0.16475
  -8   4 -13 32.2459 5.97754   1-0.58663-0.02733-0.70120 0.99145-0.52219-0.13077
  -8   4 -12-5.95412  12.119   1-0.58625-0.01863-0.70524 0.99548-0.51574-0.09525
  -8   4 -11 17.0747 12.0324   1-0.58592-0.00988-0.70811 0.99834-0.51114-0.05788
  -8   4 -10-13.9983 11.8963   1-0.58568-0.00105-0.70962 0.99983-0.50879-0.01826
  -8   4  -9 297.296 19.2404   1-0.58554 0.00790-0.70949 0.99970-0.50918 0.02409
  -8   4  -8 89.9492 6.46511   1-0.58553 0.01697-0.70734 0.99753-0.51296 0.06984
  -8   4  -7 1113.32 29.9319   1-0.58567 0.02619-0.70258 0.99276-0.52100 0.11985
  -8   4  -6 690.476 24.4581   1-0.58594 0.03554-0.69430 0.98447-0.53442 0.17523
  -8   4  -5 1402.19 31.5922   1-0.58625 0.04493-0.68114 0.97129-0.55472 0.23751
  -8   4  -4 2362.55 38.5999   1-0.58640 0.05416-0.66086 0.95100-0.58388 0.30863
  -8   4  -3 1327.07 28.4391   1-0.58586 0.06270-0.62983 0.91996-0.62438 0.39110
  -8   4  -2 1584.14 29.6687   1-0.58351 0.06943-0.58198 0.87209-0.67899 0.48769
  -8   4  -1 845.391 21.6708   1-0.57691 0.07190-0.50730 0.79740-0.74963 0.60029
  -8   4   0 1645.34 28.3274   1-0.56122 0.06530-0.39058 0.68066-0.83370 0.72633
  -8   4   1 83.9044 7.05738   1-0.52844 0.04159-0.21443 0.50451-0.91624 0.85084
  -8   4   2 54.9198 4.28106   1-0.47057-0.00720 0.02420 0.26586-0.96296 0.93952
  -8   4   3 72.6484 5.64548   1-0.39016-0.07852 0.28973 0.00032-0.93778 0.95632
  -8   4   4 30.4818 3.29867   1-0.30450-0.15511 0.52295-0.23291-0.84331 0.90382
  -8   4   5 278.151  12.399   1-0.23025-0.22028 0.69263-0.40261-0.71740 0.81987
  -8   4   6 190.437 11.5108   1-0.17251-0.26894 0.80453-0.51451-0.59243 0.73687
  -8   4   7 1842.57 31.7564   1-0.12907-0.30330 0.87618-0.58618-0.48158 0.66799
  -8   4   8 136.959 10.3755   1-0.09616-0.32713 0.92226-0.63227-0.38665 0.61503
  -8   4   9 2158.06 36.8102   1-0.07066-0.34355 0.95226-0.66229-0.30554 0.57588
  -8   4  10 2649.46 42.3575   1-0.05036-0.35477 0.97195-0.68199-0.23548 0.54779
  -8   4  11 2493.66 42.5939   1-0.03379-0.36226 0.98478-0.69484-0.17404 0.52832
  -8   4  12 1193.51 31.6845   1-0.01996-0.36701 0.99288-0.70294-0.11930 0.51555
  -8   4  13 796.782  27.529   1-0.00817-0.36972 0.99756-0.70764-0.06980 0.50802
  -8   4  14 1056.37  31.567   1 0.00203-0.37084 0.99968-0.70977-0.02445 0.50464
  -8   4  15 304.959 19.3106   1 0.01098-0.37071 0.99981-0.70992 0.01758 0.50458
  -8   4  16 69.8349 6.98501   1 0.01892-0.36957 0.99834-0.70845 0.05692 0.50720
  -8   4  17 17.8694 10.9303   1 0.02602-0.36759 0.99552-0.70565 0.09408 0.51202
  -8   4  18-5.33653 12.3242   1 0.03242-0.36491 0.99154-0.70168 0.12942 0.51865
  -8   4  19-27.8911 12.8823   1 0.03822-0.36163 0.98653-0.69669 0.16324 0.52679
  -8   2 -15 10.1421 11.2546   1-0.55996-0.07214-0.78676 0.93204-0.37426-0.36260
  -8   2 -14 101.805 8.73783   1-0.55777-0.06525-0.79480 0.94005-0.35369-0.34120
  -8   2 -13 93.4903 6.90951   1-0.55544-0.05850-0.80229 0.94753-0.33316-0.31975
  -8   2 -12 176.985 13.6845   1-0.55298-0.05188-0.80926 0.95449-0.31270-0.29825
  -8   2 -11 465.915 24.0625   1-0.55038-0.04540-0.81572 0.96093-0.29231-0.27667
  -8   2 -10   17.58 10.3072   1-0.54766-0.03904-0.82167 0.96688-0.27201-0.25500
  -8   2  -9 1276.90 34.1468   1-0.54483-0.03279-0.82713 0.97233-0.25182-0.23322
  -8   2  -8 11.4137 9.84454   1-0.54189-0.02665-0.83211 0.97729-0.23179-0.21129
  -8   2  -7 309.889  18.415   1-0.53886-0.02061-0.83661 0.98178-0.21194-0.18916
  -8   2  -6 117.898 8.92351   1-0.53575-0.01464-0.84064 0.98580-0.19236-0.16678
  -8   2  -5 5449.38 60.9671   1-0.53258-0.00872-0.84421 0.98935-0.17315-0.14402
  -8   2  -4 688.106 22.6512   1-0.52939-0.00283-0.84731 0.99244-0.15448-0.12072
  -8   2  -3 514.858 19.3984   1-0.52625 0.00310-0.84993 0.99505-0.13665-0.09658
  -8   2  -2 952.942 25.4452   1-0.52326 0.00919-0.85207 0.99718-0.12022-0.07105
  -8   2  -1 1157.50 27.4154   1-0.52066 0.01567-0.85367 0.99876-0.10640-0.04289
  -8   2   0 808.922 23.2001   1-0.51906 0.02315-0.85455 0.99963-0.09840-0.00892
  -8   2   1 755.615 21.8122   1-0.52065 0.03382-0.85369 0.99875-0.10812 0.04276
  -8   2   2 1519.79 28.7798   1-0.54245 0.06471-0.82941 0.97447-0.24699 0.22360
  -8   2   3 4150.79 46.5189   1-0.01846-0.45020 0.98197-0.83693-0.18795 0.20653
  -8   2   4 49.6348 5.02526   1 0.01707-0.47665 0.99883-0.85380-0.04068 0.10123
  -8   2   5 1824.09 32.6777   1 0.02761-0.47812 0.99961-0.85460 0.00814 0.09438
  -8   2   6 3.18085 6.99306   1 0.03445-0.47588 0.99879-0.85379 0.04131 0.10318
  -8   2   7 1145.67 26.8941   1 0.03998-0.47233 0.99725-0.85227 0.06914 0.11732
  -8   2   8 117.702 8.26296   1 0.04485-0.46811 0.99518-0.85020 0.09451 0.13391
  -8   2   9 5450.08 58.6268   1 0.04930-0.46349 0.99261-0.84765 0.11855 0.15184
  -8   2  10 1159.97 28.7042   1 0.05345-0.45856 0.98958-0.84463 0.14179 0.17057
  -8   2  11 591.347 21.8272   1 0.05736-0.45339 0.98607-0.84114 0.16450 0.18982
  -8   2  12 139.454 10.2236   1 0.06107-0.44802 0.98210-0.83718 0.18686 0.20943
  -8   2  13 1180.87 30.8977   1 0.06459-0.44246 0.97766-0.83274 0.20897 0.22930
  -8   2  14 315.046 18.4147   1 0.06793-0.43672 0.97274-0.82784 0.23088 0.24935
  -8   2  15 1197.39 33.5669   1 0.07111-0.43082 0.96733-0.82245 0.25265 0.26955
  -8   2  16 52.4797 5.69577   1 0.07413-0.42476 0.96144-0.81656 0.27431 0.28986
  -8   2  17 377.917 21.4826   1 0.07698-0.41854 0.95504-0.81018 0.29588 0.31025
  -8   2  18-15.8591 12.4085   1 0.07968-0.41215 0.94813-0.80329 0.31738 0.33072
  -8   2  19  106.30 9.10304   1 0.08222-0.40561 0.94070-0.79587 0.33882 0.35125
  -8   2  20 25.2224 6.31544   1 0.08460-0.39891 0.93273-0.78791 0.36021 0.37183
  -8   0 -15-0.90514 10.5944   1-0.52178-0.11030-0.84759 0.84785-0.20634-0.53047
  -8   0 -14  629.99 26.9842   1-0.51666-0.10634-0.85370 0.85395-0.17427-0.52057
  -8   0 -13-8.22308 11.8023   1-0.51103-0.10289-0.85892 0.85915-0.14095-0.51192
  -8   0 -12 969.972  32.043   1-0.50482-0.10002-0.86315 0.86337-0.10616-0.50474
  -8   0 -11-3.72056 10.9615   1-0.49792-0.09784-0.86628 0.86649-0.06959-0.49935
  -8   0 -10 731.409 26.2549   1-0.49022-0.09646-0.86814 0.86834-0.03085-0.49611
  -8   0  -9-5.36135 9.09062   1-0.48154-0.09606-0.86848 0.86866 0.01054-0.49553
  -8   0  -8 955.463 27.9395   1-0.47164-0.09689-0.86694 0.86711 0.05523-0.49826
  -8   0  -7 40.7416 5.34062   1-0.46019-0.09926-0.86297 0.86313 0.10408-0.50515
  -8   0  -6 88.7466 7.85313   1-0.44671-0.10365-0.85575 0.85589 0.15825-0.51734
  -8   0  -5-26.5275 8.95301   1-0.43053-0.11075-0.84398 0.84411 0.21928-0.53640
  -8   0  -4 13.7514 8.11676   1-0.41060-0.12160-0.82554 0.82566 0.28927-0.56442
  -8   0  -3 0.87868 6.39687   1-0.38536-0.13776-0.79690 0.79700 0.37099-0.60418
  -8   0  -2 537.264 16.5406   1-0.35239-0.16166-0.75199 0.75208 0.46780-0.65901
  -8   0  -1-1.87466 6.03396   1-0.30811-0.19685-0.68036 0.68044 0.58270-0.73195
  -8   0   0 4396.94  41.755   1-0.24794-0.24794-0.56507 0.56513 0.71476-0.82205
  -8   0   1-8.29032 6.33545   1-0.16873-0.31808-0.38444 0.38450 0.84970-0.91501
  -8   0   210576.50 61.5919   1-0.07632-0.40141-0.13062 0.13066 0.94860-0.97195
  -8   0   3-2.22064 6.81131   1 0.00859-0.47724 0.15658-0.15655 0.96605-0.94743
  -8   0   415606.00 75.3758   1 0.06616-0.52573 0.40506-0.40504 0.90450-0.84390
  -8   0   5 2.43936 6.04591   1 0.09614-0.54663 0.57950-0.57949 0.81075-0.70819
  -8   0   6 6694.77 52.5007   1 0.10912-0.55052 0.69024-0.69024 0.72177-0.57724
  -8   0   7 9.59827 6.19566   1 0.11387-0.54620 0.75896-0.75898 0.65033-0.46383
  -8   0   8 1558.81 27.5629   1 0.11511-0.53836 0.80207-0.80211 0.59681-0.36835
  -8   0   9 0.46303 6.82088   1 0.11503-0.52920 0.82958-0.82963 0.55810-0.28767
  -8   0  10 16.4717 7.78084   1 0.11456-0.51964 0.84729-0.84735 0.53088-0.21847
  -8   0  11 -10.741 8.28519   1 0.11409-0.51010 0.85857-0.85864 0.51243-0.15805
  -8   0  12 268.991  14.966   1 0.11378-0.50071 0.86545-0.86554 0.50070-0.10436
  -8   0  13 8.61012 8.56608   1 0.11367-0.49152 0.86918-0.86928 0.49418-0.05587
  -8   0  14 1063.01 29.2852   1 0.11373-0.48250 0.87056-0.87067 0.49174-0.01147
  -8   0  15-11.8383 10.2582   1 0.11396-0.47365 0.87010-0.87022 0.49255 0.02969
  -8   0  16 717.262 26.3245   1 0.11430-0.46491 0.86815-0.86829 0.49598 0.06824
  -8   0  17-4.62665 11.3329   1 0.11474-0.45627 0.86496-0.86511 0.50153 0.10466
  -8   0  18 1571.21 39.7919   1 0.11523-0.44768 0.86069-0.86086 0.50883 0.13932
  -8   0  19-15.3728 12.3763   1 0.11576-0.43913 0.85546-0.85563 0.51759 0.17252
  -8   0  20 825.178 32.3145   1 0.11629-0.43058 0.84934-0.84953 0.52758 0.20450
  -7  -1 -16 2.67366 11.2379   1-0.48160-0.09756-0.87385 0.80161-0.16814-0.59721
  -7  -1 -15 342.493 21.4772   1-0.47563-0.09445-0.87902 0.80677-0.13324-0.59013
  -7  -1 -14-6.41417 10.3301   1-0.46906-0.09194-0.88309 0.81083-0.09694-0.58447
  -7  -1 -13  127.61 10.3593   1-0.46180-0.09012-0.88594 0.81366-0.05899-0.58045
  -7  -1 -12 68.5688 5.91818   1-0.45374-0.08910-0.88740 0.81511-0.01910-0.57837
  -7  -1 -11 43.1269 5.27736   1-0.44475-0.08901-0.88725 0.81495 0.02310-0.57860
  -7  -1 -10 731.647  26.272   1-0.43464-0.09004-0.88516 0.81284 0.06804-0.58158
  -7  -1  -9 30.2356 11.2263   1-0.42318-0.09243-0.88068 0.80835 0.11630-0.58786
  -7  -1  -8 1905.07 36.7097   1-0.41003-0.09650-0.87320 0.80086 0.16855-0.59815
  -7  -1  -7 177.563 13.6379   1-0.39477-0.10268-0.86181 0.78945 0.22565-0.61328
  -7  -1  -6 21.9306 8.31352   1-0.37681-0.11156-0.84520 0.77283 0.28864-0.63430
  -7  -1  -5 22.0314 8.03049   1-0.35536-0.12393-0.82144 0.74906 0.35874-0.66243
  -7  -1  -4 113.174  7.6894   1-0.32933-0.14087-0.78767 0.71528 0.43726-0.69898
  -7  -1  -3 2360.31 32.0683   1-0.29732-0.16381-0.73967 0.66726 0.52527-0.74502
  -7  -1  -2 504.587 15.2195   1-0.25758-0.19447-0.67139 0.59897 0.62288-0.80066
  -7  -1  -1 1962.79 27.0813   1-0.20841-0.23456-0.57491 0.50247 0.72755-0.86336
  -7  -1   0 993.702 19.5487   1-0.14913-0.28476-0.44204 0.36960 0.83141-0.92526
  -7  -1   1 9044.04 54.4483   1-0.08201-0.34280-0.26952 0.19706 0.91910-0.97098
  -7  -1   2 105.285 7.13187   1-0.01390-0.40183-0.06715-0.00532 0.97103-0.98094
  -7  -1   3 440.029 13.3167   1 0.04567-0.45233 0.13983-0.21232 0.97554-0.94348
  -7  -1   4 2942.39  31.565   1 0.09012-0.48769 0.32338-0.39588 0.93906-0.86504
  -7  -1   5 2551.41 30.5507   1 0.11908-0.50757 0.46852-0.54103 0.88029-0.76429
  -7  -1   6 6571.56  49.872   1 0.13622-0.51564 0.57533-0.64786 0.81669-0.65873
  -7  -1   7 303.987 13.5675   1 0.14575-0.51608 0.65129-0.72382 0.75840-0.55847
  -7  -1   8 806.497 19.6913   1 0.15082-0.51207 0.70469-0.77724 0.70930-0.46740
  -7  -1   9 294.299 12.8185   1 0.15341-0.50558 0.74221-0.81478 0.66988-0.38601
  -7  -1  10 316.132  14.062   1 0.15469-0.49778 0.76861-0.84119 0.63926-0.31342
  -7  -1  11 436.953  17.059   1 0.15530-0.48931 0.78711-0.85970 0.61615-0.24835
  -7  -1  12-2.18388 9.20083   1 0.15559-0.48053 0.79990-0.87250 0.59930-0.18953
  -7  -1  13  583.91 21.1971   1 0.15576-0.47161 0.80844-0.88105 0.58760-0.13586
  -7  -1  14 112.664 9.19106   1 0.15589-0.46267 0.81374-0.88636 0.58015-0.08644
  -7  -1  15 696.439 25.0362   1 0.15603-0.45373 0.81650-0.88914 0.57620-0.04052
  -7  -1  16  88.981 8.08541   1 0.15620-0.44482 0.81721-0.88986 0.57517 0.00248
  -7  -1  17 990.323 31.8436   1 0.15640-0.43594 0.81623-0.88889 0.57657 0.04305
  -7  -1  18 304.368  20.154   1 0.15661-0.42707 0.81380-0.88648 0.58001 0.08157
  -7  -1  19 585.539 27.0816   1 0.15683-0.41821 0.81012-0.88281 0.58520 0.11836
  -7  -1  20 205.417 17.2456   1 0.15704-0.40934 0.80531-0.87802 0.59186 0.15366
  -7  -1  21 257.845 19.3383   1 0.15723-0.40044 0.79948-0.87220 0.59978 0.18771
  -7   1 -16    0.00 12.4643   1-0.52108-0.05811-0.82492 0.89769-0.32612-0.43927
  -7   1 -15 290.851 17.9808   1-0.51802-0.05209-0.83300 0.90576-0.30127-0.42215
  -7   1 -14 6.84549 11.5438   1-0.51470-0.04632-0.84050 0.91325-0.27599-0.40546
  -7   1 -13 155.662 13.1407   1-0.51111-0.04083-0.84742 0.92016-0.25019-0.38930
  -7   1 -12 68.2228 6.23163   1-0.50723-0.03564-0.85376 0.92648-0.22375-0.37376
  -7   1 -11 44.9167 5.62731   1-0.50301-0.03077-0.85950 0.93221-0.19654-0.35900
  -7   1 -10 746.649 26.1805   1-0.49843-0.02628-0.86463 0.93732-0.16837-0.34521
  -7   1  -9  29.137 11.1596   1-0.49340-0.02222-0.86910 0.94178-0.13898-0.33263
  -7   1  -8 1967.03 38.0956   1-0.48785-0.01870-0.87286 0.94552-0.10801-0.32163
  -7   1  -7 177.818  13.449   1-0.48163-0.01583-0.87580 0.94846-0.07497-0.31271
  -7   1  -6-0.56767 8.88543   1-0.47456-0.01383-0.87777 0.95041-0.03910-0.30660
  -7   1  -5 23.2652 8.07961   1-0.46630-0.01301-0.87845 0.95108 0.00071-0.30444
  -7   1  -4 90.9584 6.42043   1-0.45633-0.01390-0.87731 0.94992 0.04629-0.30805
  -7   1  -3 2392.45 36.6977   1-0.44368-0.01747-0.87323 0.94584 0.10075-0.32055
  -7   1  -2 516.276 17.0413   1-0.42648-0.02559-0.86377 0.93636 0.16980-0.34763
  -7   1  -1 1957.04 30.5725   1-0.40055-0.04244-0.84257 0.91515 0.26496-0.40082
  -7   1   0 1042.37 21.8747   1-0.35500-0.07891-0.78981 0.86237 0.41168-0.50557
  -7   1   1 8822.28 56.7711   1-0.25657-0.16826-0.62674 0.69929 0.66299-0.71492
  -7   1   2 105.471  7.7956   1-0.04053-0.37522-0.08331 0.15584 0.96337-0.97333
  -7   1   3 460.971 13.5719   1 0.11787-0.52454 0.59711-0.52458 0.79998-0.76797
  -7   1   4 3127.83 34.7392   1 0.13329-0.53088 0.83449-0.76198 0.55057-0.47659
  -7   1   5 2765.53 34.4025   1 0.12685-0.51536 0.90600-0.83350 0.42141-0.30546
  -7   1   6 7088.33 57.0984   1 0.12119-0.50063 0.93311-0.86062 0.35646-0.19854
  -7   1   7 325.257 14.3509   1 0.11781-0.48817 0.94497-0.87249 0.32317-0.12329
  -7   1   8 892.107 23.0491   1 0.11614-0.47741 0.95022-0.87776 0.30709-0.06523
  -7   1   9 314.982 15.3865   1 0.11562-0.46782 0.95206-0.87961 0.30123-0.01740
  -7   1  10 332.457 15.7533   1 0.11588-0.45900 0.95184-0.87940 0.30189 0.02390
  -7   1  11 406.785 19.6024   1 0.11667-0.45070 0.95023-0.87781 0.30696 0.06080
  -7   1  12-4.23317 9.11131   1 0.11780-0.44276 0.94759-0.87518 0.31513 0.09460
  -7   1  13 655.744 23.0738   1 0.11917-0.43504 0.94410-0.87170 0.32557 0.12612
  -7   1  14 128.522 8.60396   1 0.12068-0.42748 0.93988-0.86749 0.33772 0.15595
  -7   1  15 667.549 25.7642   1 0.12228-0.42000 0.93499-0.86262 0.35118 0.18445
  -7   1  16 98.7437 8.35239   1 0.12392-0.41256 0.92950-0.85714 0.36567 0.21193
  -7   1  17 952.143 30.9265   1 0.12557-0.40512 0.92340-0.85106 0.38099 0.23858
  -7   1  18 313.525 20.5566   1 0.12719-0.39766 0.91673-0.84439 0.39698 0.26455
  -7   1  19 542.459 26.1293   1 0.12876-0.39015 0.90947-0.83715 0.41353 0.28998
  -7   1  20 225.186  15.878   1 0.13026-0.38258 0.90164-0.82933 0.43053 0.31495
  -7   1  21 216.206 14.9306   1 0.13168-0.37492 0.89323-0.82093 0.44792 0.33953
  -7   3 -16 74.9998 7.56721   1-0.55216-0.02704-0.74273 0.96051-0.48892-0.27651
  -7   3 -15 29.0465 15.0793   1-0.55126-0.01887-0.75032 0.96809-0.47513-0.24833
  -7   3 -14 227.781 15.8805   1-0.55032-0.01072-0.75723 0.97498-0.46214-0.21936
  -7   3 -13 34.7168 6.21207   1-0.54939-0.00258-0.76342 0.98116-0.45009-0.18944
  -7   3 -12 85.0162 6.64839   1-0.54847 0.00559-0.76885 0.98658-0.43919-0.15837
  -7   3 -11-2.30043   12.10   1-0.54762 0.01381-0.77347 0.99119-0.42968-0.12591
  -7   3 -10 816.244 28.4322   1-0.54686 0.02214-0.77718 0.99488-0.42189-0.09174
  -7   3  -9 207.458 12.9948   1-0.54626 0.03061-0.77983 0.99752-0.41625-0.05540
  -7   3  -8 374.711 19.6366   1-0.54587 0.03930-0.78123 0.99891-0.41335-0.01633
  -7   3  -7 619.444 22.8584   1-0.54577 0.04828-0.78103 0.99869-0.41402 0.02630
  -7   3  -6  788.46 24.3991   1-0.54604 0.05764-0.77869 0.99634-0.41941 0.07366
  -7   3  -5 153.279 11.9084   1-0.54680 0.06747-0.77332 0.99096-0.43122 0.12744
  -7   3  -4 1336.09 28.3605   1-0.54811 0.07786-0.76334 0.98097-0.45200 0.19018
  -7   3  -3 207.052  12.749   1-0.54996 0.08880-0.74579 0.96340-0.48567 0.26583
  -7   3  -2 1214.93 25.0028   1-0.55197 0.09988-0.71478 0.93238-0.53837 0.36049
  -7   3  -1  607.74 17.3697   1-0.55245 0.10944-0.65773 0.87532-0.61916 0.48325
  -7   3   0 1498.55 25.3625   1-0.54559 0.11166-0.54676 0.76433-0.73791 0.64397
  -7   3   1 189.996 9.59044   1-0.51394 0.08909-0.32686 0.54442-0.88540 0.83343
  -7   3   2 14.1452 5.04283   1-0.42696 0.01119 0.04574 0.17181-0.97411 0.96411
  -7   3   3 68.0849 5.13152   1-0.29483-0.11186 0.44917-0.23163-0.88736 0.91932
  -7   3   4 447.707 14.6572   1-0.18146-0.21616 0.71283-0.49531-0.70089 0.77482
  -7   3   5 279.104 12.4037   1-0.10721-0.28132 0.84871-0.63120-0.52906 0.64496
  -7   3   6 467.785 15.9754   1-0.05994-0.31951 0.91785-0.70035-0.39633 0.55420
  -7   3   7  811.70 21.5976   1-0.02817-0.34220 0.95497-0.73749-0.29472 0.49457
  -7   3   8 1749.77 31.4616   1-0.00539-0.35590 0.97590-0.75843-0.21441 0.45622
  -7   3   9 89.7385 8.02445   1 0.01188-0.36409 0.98793-0.77047-0.14847 0.43225
  -7   3  10 3058.47 44.3703   1 0.02560-0.36873 0.99465-0.77720-0.09245 0.41819
  -7   3  11 41.3203 4.80941   1 0.03688-0.37094 0.99794-0.78051-0.04346 0.41118
  -7   3  12 4079.88 54.8762   1 0.04643-0.37141 0.99887-0.78145 0.00038 0.40931
  -7   3  13 172.505 12.0914   1 0.05469-0.37059 0.99806-0.78065 0.04037 0.41128
  -7   3  14  850.19 28.1753   1 0.06196-0.36877 0.99590-0.77850 0.07741 0.41621
  -7   3  15 141.661 9.95852   1 0.06843-0.36617 0.99262-0.77524 0.11215 0.42344
  -7   3  16 216.421 14.4429   1 0.07426-0.36291 0.98840-0.77103 0.14506 0.43250
  -7   3  17 19.1862 12.8961   1 0.07954-0.35912 0.98333-0.76598 0.17649 0.44303
  -7   3  18 86.1341 7.33581   1 0.08435-0.35485 0.97749-0.76015 0.20671 0.45478
  -7   3  19 41.7557 6.98795   1 0.08875-0.35017 0.97092-0.75359 0.23594 0.46752
  -7   3  20-0.96032 12.6311   1 0.09278-0.34511 0.96366-0.74634 0.26433 0.48110
  -7   5 -14-18.2277 12.8352   1-0.57137 0.01031-0.63569 0.99845-0.63013-0.05141
  -7   5 -13 45.9768 6.45253   1-0.57125 0.01927-0.63695 0.99970-0.62872-0.01085
  -7   5 -12 45.6474 6.30855   1-0.57108 0.02818-0.63651 0.99925-0.62939 0.03179
  -7   5 -11  30.651 11.7444   1-0.57085 0.03703-0.63407 0.99680-0.63249 0.07685
  -7   5 -10 683.365 26.2481   1-0.57054 0.04580-0.62925 0.99196-0.63843 0.12476
  -7   5  -9 97.9893 6.48785   1-0.57009 0.05443-0.62149 0.98419-0.64770 0.17600
  -7   5  -8  564.63 22.1822   1-0.56942 0.06283-0.61007 0.97276-0.66086 0.23113
  -7   5  -7 1030.10 28.9113   1-0.56837 0.07086-0.59398 0.95666-0.67857 0.29081
  -7   5  -6 1072.84 27.6856   1-0.56669 0.07827-0.57182 0.93448-0.70152 0.35572
  -7   5  -5 18.9681 10.0076   1-0.56398 0.08463-0.54166 0.90431-0.73036 0.42653
  -7   5  -4 43.3919 4.50584   1-0.55958 0.08932-0.50087 0.86351-0.76553 0.50367
  -7   5  -3 3011.24 40.8364   1-0.55248 0.09129-0.44599 0.80861-0.80685 0.58696
  -7   5  -2 522.289 17.6609   1-0.54117 0.08906-0.37273 0.73534-0.85288 0.67496
  -7   5  -1 1665.05 29.0727   1-0.52360 0.08057-0.27657 0.63917-0.89991 0.76396
  -7   5   0 400.892 14.7191   1-0.49745 0.06350-0.15440 0.51698-0.94099 0.84701
  -7   5   1 506.795 16.3005   1-0.46094 0.03607-0.00731 0.36989-0.96610 0.91409
  -7   5   2 142.047 10.4289   1-0.41425-0.00154 0.15657 0.20599-0.96503 0.95499
  -7   5   3 148.749 10.3393   1-0.36040-0.04631 0.32273 0.03982-0.93254 0.96446
  -7   5   4 219.764 11.9971   1-0.30439-0.09324 0.47569-0.11315-0.87173 0.94562
  -7   5   5 41.4294 3.77878   1-0.25105-0.13750 0.60528-0.24276-0.79201 0.90786
  -7   5   6 2090.38  32.709   1-0.20337-0.17611 0.70864-0.34614-0.70384 0.86167
  -7   5   7 1034.36 24.4624   1-0.16234-0.20806 0.78805-0.42555-0.61513 0.81493
  -7   5   8 1690.84 31.5272   1-0.12767-0.23364 0.84782-0.48534-0.53038 0.77215
  -7   5   9  82.546 6.76791   1-0.09853-0.25370 0.89238-0.52991-0.45155 0.73529
  -7   5  10 165.026 11.6991   1-0.07396-0.26919 0.92544-0.56299-0.37908 0.70478
  -7   5  11 3153.72 47.3685   1-0.05309-0.28099 0.94985-0.58740-0.31265 0.68032
  -7   5  12 30.5531 10.6619   1-0.03519-0.28980 0.96770-0.60527-0.25164 0.66128
  -7   5  13 756.806   27.30   1-0.01970-0.29622 0.98052-0.61810-0.19535 0.64696
  -7   5  14 129.467 9.62279   1-0.00616-0.30068 0.98942-0.62701-0.14313 0.63671
  -7   5  15 298.128  19.125   1 0.00578-0.30354 0.99520-0.63281-0.09439 0.62993
  -7   5  16 113.358 11.3125   1 0.01639-0.30507 0.99845-0.63607-0.04860 0.62612
  -7   5  17 53.8263 6.47578   1 0.02589-0.30548 0.99960-0.63724-0.00535 0.62483
  -7   5  18 5.63576 12.6019   1 0.03442-0.30494 0.99897-0.63662 0.03573 0.62572
  -7   5  19 71.4372 7.63369   1 0.04214-0.30358 0.99681-0.63447 0.07495 0.62846
  -7   7 -12 96.9721    7.72   1-0.57619 0.03327-0.47676 0.98451-0.77260 0.17495
  -7   7 -11 17.2262 12.7171   1-0.57477 0.04093-0.46656 0.97429-0.78052 0.22484
  -7   7 -10  29.128 11.0348   1-0.57287 0.04810-0.45300 0.96072-0.79068 0.27696
  -7   7  -9 71.9549 6.52521   1-0.57034 0.05466-0.43551 0.94322-0.80318 0.33144
  -7   7  -8 54.5364 5.57892   1-0.56701 0.06041-0.41339 0.92109-0.81810 0.38833
  -7   7  -7 33.8623  12.451   1-0.56264 0.06511-0.38582 0.89351-0.83541 0.44760
  -7   7  -6 12.8247 9.06841   1-0.55691 0.06846-0.35184 0.85952-0.85490 0.50906
  -7   7  -5 278.701 16.6204   1-0.54943 0.07006-0.31039 0.81805-0.87613 0.57226
  -7   7  -4 27.2428 9.40007   1-0.53972 0.06943-0.26037 0.76801-0.89828 0.63638
  -7   7  -3 143.103 10.6807   1-0.52723 0.06602-0.20075 0.70838-0.92011 0.70017
  -7   7  -2 238.423  14.624   1-0.51139 0.05926-0.13083 0.63845-0.93980 0.76184
  -7   7  -1 297.054 16.4837   1-0.49170 0.04865-0.05053 0.55813-0.95507 0.81907
  -7   7   0  493.03 18.3211   1-0.46784 0.03387 0.03934 0.46826-0.96325 0.86923
  -7   7   1 304.431 15.5259   1-0.43983 0.01494 0.13677 0.37081-0.96178 0.90973
  -7   7   2 571.366 19.3793   1-0.40816-0.00765 0.23864 0.26893-0.94868 0.93859
  -7   7   3  491.23  18.561   1-0.37374-0.03299 0.34107 0.16648-0.92309 0.95497
  -7   7   4 1306.52 28.9637   1-0.33779-0.05986 0.44008 0.06746-0.88552 0.95937
  -7   7   5 949.058 24.9163   1-0.30164-0.08693 0.53228-0.02475-0.83770 0.95352
  -7   7   6 144.474 10.3891   1-0.26644-0.11305 0.61537-0.10785-0.78211 0.93990
  -7   7   7 19.0111 4.38718   1-0.23308-0.13733 0.68822-0.18071-0.72142 0.92117
  -7   7   8 518.469 20.2305   1-0.20209-0.15924 0.75069-0.24320-0.65805 0.89977
  -7   7   9 95.7849 7.98197   1-0.17372-0.17854 0.80337-0.29589-0.59392 0.87761
  -7   7  10 39.2507 4.89502   1-0.14797-0.19520 0.84720-0.33973-0.53045 0.85611
  -7   7  11 43.3078 5.09938   1-0.12475-0.20935 0.88327-0.37581-0.46854 0.83616
  -7   7  12 12.0957 11.9271   1-0.10384-0.22118 0.91265-0.40521-0.40871 0.81831
  -7   7  13 2.26225  11.609   1-0.08503-0.23091 0.93635-0.42892-0.35123 0.80280
  -7   7  14 19.1831 10.3601   1-0.06808-0.23878 0.95522-0.44780-0.29617 0.78970
  -7   7  15 55.7244 6.63995   1-0.05278-0.24499 0.96998-0.46258-0.24349 0.77899
  -7   7  16 55.6881 6.64098   1-0.03895-0.24975 0.98124-0.47385-0.19306 0.77053
  -7   7  17 269.018 17.8331   1-0.02640-0.25322 0.98950-0.48212-0.14474 0.76418
  -7   9  -8 89.2076 7.50978   1-0.55225 0.04562-0.22633 0.87904-0.90276 0.47294
  -7   9  -7 244.587 18.4182   1-0.54551 0.04796-0.19503 0.84772-0.91374 0.52589
  -7   9  -6 8.25506 10.3716   1-0.53738 0.04892-0.15874 0.81142-0.92485 0.57897
  -7   9  -5 4.32853 8.47478   1-0.52766 0.04828-0.11712 0.76979-0.93553 0.63162
  -7   9  -4 56.3431 5.58099   1-0.51614 0.04583-0.06994 0.72260-0.94507 0.68312
  -7   9  -3 20.2586 9.78582   1-0.50260 0.04137-0.01711 0.66975-0.95261 0.73263
  -7   9  -2 250.837 18.2447   1-0.48689 0.03475 0.04121 0.61142-0.95718 0.77917
  -7   9  -1 26.2784 10.3943   1-0.46893 0.02586 0.10458 0.54803-0.95774 0.82170
  -7   9   0 534.153 22.5537   1-0.44872 0.01474 0.17222 0.48039-0.95329 0.85922
  -7   9   1  70.601 5.75457   1-0.42641 0.00150 0.24300 0.40959-0.94298 0.89087
  -7   9   2 144.307 11.6699   1-0.40225-0.01358 0.31555 0.33703-0.92621 0.91607
  -7   9   3 108.076 8.16081   1-0.37665-0.03010 0.38832 0.26425-0.90274 0.93457
  -7   9   4  554.12 21.9194   1-0.35006-0.04761 0.45973 0.19283-0.87271 0.94651
  -7   9   5 214.991 15.3564   1-0.32301-0.06558 0.52834 0.12420-0.83665 0.95242
  -7   9   6 167.327 12.4228   1-0.29600-0.08351 0.59297 0.05956-0.79534 0.95308
  -7   9   7 544.882 22.1699   1-0.26947-0.10096 0.65274-0.00023-0.74978 0.94949
  -7   9   8-13.0495 11.0105   1-0.24380-0.11756 0.70712-0.05462-0.70099 0.94266
  -7   9   9 9.97512 10.8057   1-0.21924-0.13303 0.75589-0.10340-0.64996 0.93361
  -7   9  10 34.8837 12.4416   1-0.19599-0.14720 0.79907-0.14659-0.59760 0.92321
  -7   9  11 59.5894 6.13835   1-0.17414-0.15998 0.83686-0.18440-0.54463 0.91222
  -7   9  12 94.5797 6.87557   1-0.15371-0.17132 0.86958-0.21713-0.49167 0.90122
  -7   9  13 8.57153 13.2235   1-0.13470-0.18125 0.89763-0.24519-0.43916 0.89068
  -7  11   1  15.597  10.168   1-0.41512-0.00981 0.33536 0.46225-0.91560 0.86345
  -7  11   2 6.99564   11.02   1-0.39552-0.02033 0.39063 0.40696-0.89726 0.88708
  -7  11   3 28.4237 5.54067   1-0.37502-0.03175 0.44601 0.35157-0.87471 0.90650
  -7  11   4-7.85385 11.4354   1-0.35384-0.04386 0.50072 0.29685-0.84800 0.92176
  -6  10  -7-4.02276 10.4592   1-0.50412 0.06855-0.09228 0.81747-0.94738 0.57292
  -6  10  -6 57.6215 5.69696   1-0.49482 0.06833-0.05533 0.78051-0.95373 0.62123
  -6  10  -5-0.74872 10.3475   1-0.48408 0.06667-0.01415 0.73932-0.95891 0.66839
  -6  10  -4 15.9749 10.7703   1-0.47179 0.06346 0.03125 0.69390-0.96237 0.71381
  -6  10  -3 68.7372  5.7917   1-0.45786 0.05861 0.08074 0.64440-0.96347 0.75688
  -6  10  -2 15.1748 11.0363   1-0.44224 0.05207 0.13400 0.59113-0.96155 0.79693
  -6  10  -1 52.3151 5.28514   1-0.42493 0.04384 0.19054 0.53457-0.95598 0.83333
  -6  10   0 2.67029 10.6812   1-0.40601 0.03400 0.24970 0.47540-0.94620 0.86551
  -6  10   1 614.686 24.1733   1-0.38562 0.02268 0.31064 0.41445-0.93175 0.89303
  -6  10   2 503.718 22.0022   1-0.36396 0.01011 0.37241 0.35267-0.91237 0.91562
  -6  10   3   1.998 10.1223   1-0.34132-0.00345 0.43400 0.29106-0.88799 0.93321
  -6  10   4 82.7916  6.2588   1-0.31800-0.01769 0.49443 0.23062-0.85876 0.94595
  -6  10   5-2.04705 10.0979   1-0.29434-0.03228 0.55277 0.17226-0.82502 0.95418
  -6  10   6 436.035 21.1513   1-0.27064-0.04690 0.60826 0.11677-0.78725 0.95838
  -6  10   7 44.2896  5.5255   1-0.24721-0.06124 0.66028 0.06473-0.74607 0.95917
  -6  10   8 104.707 7.18313   1-0.22431-0.07507 0.70841 0.01659-0.70212 0.95718
  -6  10   9-3.01888 11.5942   1-0.20213-0.08816 0.75240-0.02742-0.65605 0.95308
  -6  10  10 69.0333 6.16013   1-0.18084-0.10038 0.79217-0.06719-0.60847 0.94747
  -6  10  11 62.1075 6.47682   1-0.16053-0.11161 0.82773-0.10277-0.55993 0.94090
  -6   8 -12 23.2179 12.0472   1-0.54589 0.06494-0.38521 0.96545-0.84439 0.26013
  -6   8 -11 84.9241 8.22413   1-0.54326 0.07139-0.37013 0.95036-0.85312 0.31083
  -6   8 -10 79.5802  6.5999   1-0.53993 0.07714-0.35143 0.93165-0.86340 0.36308
  -6   8  -9 38.0399 5.39082   1-0.53575 0.08204-0.32862 0.90883-0.87517 0.41682
  -6   8  -8 6.39548 9.92312   1-0.53053 0.08590-0.30117 0.88137-0.88826 0.47187
  -6   8  -7 88.9888 8.14364   1-0.52406 0.08851-0.26852 0.84870-0.90238 0.52797
  -6   8  -6 58.8234   5.759   1-0.51607 0.08960-0.23006 0.81023-0.91710 0.58465
  -6   8  -5 779.875   25.13   1-0.50628 0.08889-0.18527 0.76542-0.93175 0.64127
  -6   8  -4 502.639 20.4721   1-0.49438 0.08607-0.13369 0.71383-0.94547 0.69696
  -6   8  -3 276.751 17.0009   1-0.48008 0.08085-0.07511 0.65524-0.95714 0.75060
  -6   8  -2 149.051 10.9646   1-0.46312 0.07297-0.00961 0.58973-0.96544 0.80087
  -6   8  -1 299.308 15.8758   1-0.44337 0.06229 0.06227 0.51783-0.96894 0.84633
  -6   8   0 64.0159 5.20252   1-0.42081 0.04882 0.13949 0.44061-0.96622 0.88558
  -6   8   1 809.668  23.359   1-0.39565 0.03274 0.22048 0.35960-0.95610 0.91743
  -6   8   2 47.5557 4.95384   1-0.36829 0.01446 0.30328 0.27679-0.93782 0.94112
  -6   8   3 416.656 17.9957   1-0.33930-0.00545 0.38569 0.19436-0.91118 0.95645
  -6   8   4 20.7291 8.97298   1-0.30937-0.02631 0.46560 0.11444-0.87661 0.96384
  -6   8   5 652.273 22.0044   1-0.27922-0.04738 0.54115 0.03888-0.83502 0.96422
  -6   8   6 69.9743 6.00233   1-0.24949-0.06802 0.61095-0.03093-0.78771 0.95888
  -6   8   7 441.317 19.3857   1-0.22075-0.08769 0.67415-0.09415-0.73612 0.94926
  -6   8   8 409.797 19.1161   1-0.19337-0.10598 0.73038-0.15039-0.68165 0.93676
  -6   8   9 632.971 23.7407   1-0.16762-0.12265 0.77966-0.19969-0.62557 0.92265
  -6   8  10 16.4382 4.97373   1-0.14362-0.13757 0.82232-0.24236-0.56889 0.90794
  -6   8  11-15.1965 10.4758   1-0.12140-0.15072 0.85883-0.27888-0.51241 0.89343
  -6   8  12 14.6033 9.85046   1-0.10091-0.16213 0.88976-0.30982-0.45670 0.87969
  -6   8  13 219.491  15.989   1-0.08208-0.17188 0.91568-0.33576-0.40215 0.86710
  -6   8  14 60.4098 6.35549   1-0.06478-0.18010 0.93717-0.35726-0.34898 0.85590
  -6   8  15 28.6249 12.8366   1-0.04891-0.18689 0.95474-0.37484-0.29733 0.84621
  -6   8  16 282.038 20.2738   1-0.03434-0.19238 0.96883-0.38895-0.24723 0.83809
  -6   6 -14 0.93024  12.093   1-0.55027 0.05119-0.56248 0.99774-0.72131 0.05316
  -6   6 -13 19.2061 12.0335   1-0.54982 0.05981-0.55908 0.99433-0.72462 0.09844
  -6   6 -12 92.3677 9.18296   1-0.54914 0.06821-0.55331 0.98854-0.73009 0.14587
  -6   6 -11-2.29634 10.0095   1-0.54818 0.07633-0.54476 0.97998-0.73797 0.19572
  -6   6 -10 312.928 18.7669   1-0.54684 0.08407-0.53291 0.96812-0.74854 0.24826
  -6   6  -9  11.853 4.66655   1-0.54500 0.09131-0.51710 0.95230-0.76206 0.30375
  -6   6  -8  752.76 25.0632   1-0.54247 0.09786-0.49650 0.93169-0.77877 0.36243
  -6   6  -7 261.238 15.7144   1-0.53899 0.10346-0.47007 0.90524-0.79882 0.42444
  -6   6  -6 1855.93 35.4798   1-0.53419 0.10774-0.43653 0.87169-0.82220 0.48979
  -6   6  -5 390.677 16.7645   1-0.52758 0.11020-0.39434 0.82949-0.84861 0.55817
  -6   6  -4 753.036 22.1735   1-0.51851 0.11021-0.34178 0.77691-0.87729 0.62882
  -6   6  -3 1280.47 26.9832   1-0.50618 0.10696-0.27708 0.71220-0.90677 0.70027
  -6   6  -2 373.953 16.0487   1-0.48968 0.09955-0.19879 0.63390-0.93470 0.77017
  -6   6  -1 1239.27 25.2623   1-0.46815 0.08710-0.10628 0.54137-0.95770 0.83514
  -6   6   0 316.931 13.7958   1-0.44098 0.06901-0.00046 0.43554-0.97166 0.89107
  -6   6   1 1426.32  26.043   1-0.40817 0.04528 0.11566 0.31941-0.97245 0.93382
  -6   6   2 423.512 15.3482   1-0.37053 0.01671 0.23698 0.19808-0.95705 0.96039
  -6   6   3 11.5012 6.25643   1-0.32966-0.01508 0.35722 0.07783-0.92465 0.96996
  -6   6   4 283.227  15.331   1-0.28762-0.04804 0.47034-0.03531-0.87692 0.96420
  -6   6   5 105.177 8.16559   1-0.24638-0.08019 0.57192-0.13690-0.81739 0.94664
  -6   6   6 1231.45 25.7483   1-0.20748-0.11002 0.65970-0.22470-0.75031 0.92153
  -6   6   7 1633.01 30.3415   1-0.17180-0.13661 0.73337-0.29838-0.67959 0.89277
  -6   6   8 2045.41 34.5726   1-0.13971-0.15963 0.79389-0.35892-0.60824 0.86340
  -6   6   9 85.4746 6.07184   1-0.11116-0.17910 0.84290-0.40793-0.53831 0.83543
  -6   6  10 840.046 24.6864   1-0.08591-0.19527 0.88214-0.44719-0.47097 0.81006
  -6   6  11 70.6079 6.13621   1-0.06360-0.20850 0.91330-0.47836-0.40681 0.78786
  -6   6  12 322.557 18.4825   1-0.04387-0.21915 0.93780-0.50287-0.34600 0.76903
  -6   6  13 1163.96 31.7353   1-0.02636-0.22758 0.95686-0.52194-0.28849 0.75348
  -6   6  14 241.243  17.416   1-0.01076-0.23410 0.97143-0.53653-0.23408 0.74105
  -6   6  15 35.8244 5.95755   1 0.00319-0.23897 0.98228-0.54739-0.18254 0.73147
  -6   6  16 135.794 10.6927   1 0.01573-0.24243 0.99002-0.55515-0.13358 0.72448
  -6   6  17 159.224 11.4327   1 0.02704-0.24466 0.99513-0.56027-0.08695 0.71982
  -6   6  18 33.8966 13.8382   1 0.03728-0.24582 0.99798-0.56313-0.04239 0.71723
  -6   4 -16 127.621 10.2396   1-0.53853 0.02130-0.69364 0.98392-0.58326-0.16878
  -6   4 -15 31.8123 12.1606   1-0.53831 0.03016-0.69888 0.98915-0.57595-0.13413
  -6   4 -14  108.03 7.91391   1-0.53808 0.03901-0.70304 0.99329-0.57007-0.09804
  -6   4 -13 1008.04 32.6465   1-0.53786 0.04787-0.70601 0.99624-0.56587-0.06027
  -6   4 -12 569.563 25.3827   1-0.53766 0.05676-0.70760 0.99782-0.56365-0.02052
  -6   4 -11 733.872 27.3208   1-0.53751 0.06568-0.70759 0.99780-0.56381 0.02161
  -6   4 -10 386.327 20.8021   1-0.53740 0.07465-0.70565 0.99585-0.56682 0.06659
  -6   4  -9 1043.26 29.2711   1-0.53734 0.08367-0.70131 0.99150-0.57329 0.11502
  -6   4  -8-8.80456 8.68637   1-0.53729 0.09269-0.69392 0.98409-0.58396 0.16767
  -6   4  -7 0.54301 8.83939   1-0.53717 0.10166-0.68251 0.97267-0.59980 0.22547
  -6   4  -6 1506.19 29.6573   1-0.53683 0.11040-0.66566 0.95580-0.62197 0.28961
  -6   4  -5 506.734 17.4815   1-0.53595 0.11860-0.64122 0.93135-0.65186 0.36147
  -6   4  -4  133.50 9.78547   1-0.53394 0.12567-0.60595 0.89607-0.69100 0.44258
  -6   4  -3 15.5352 2.93414   1-0.52966 0.13047-0.55494 0.84505-0.74066 0.53421
  -6   4  -2 1360.81  24.112   1-0.52112 0.13100-0.48106 0.77116-0.80086 0.63637
  -6   4  -1 403.375  13.433   1-0.50494 0.12391-0.37493 0.66502-0.86816 0.74564
  -6   4   0 1432.59 23.4464   1-0.47639 0.10443-0.22738 0.51745-0.93219 0.85164
  -6   4   1 1276.78 21.4869   1-0.43099 0.06811-0.03691 0.32697-0.97348 0.93490
  -6   4   2 3613.58 35.7411   1-0.36880 0.01500 0.18020 0.10985-0.97013 0.97351
  -6   4   3 2917.76 32.5379   1-0.29739-0.04733 0.39158-0.10155-0.91460 0.95996
  -6   4   4 81.6285 6.80237   1-0.22777-0.10787 0.56869-0.27867-0.82112 0.90845
  -6   4   5 1686.03 26.0532   1-0.16736-0.15919 0.70194-0.41193-0.71233 0.84162
  -6   4   6 71.5623 5.95876   1-0.11814-0.19934 0.79649-0.50650-0.60475 0.77601
  -6   4   7  680.50 18.3193   1-0.07892-0.22948 0.86211-0.57212-0.50602 0.71925
  -6   4   8 580.357 18.6215   1-0.04765-0.25167 0.90749-0.61752-0.41806 0.67326
  -6   4   9 2682.77 38.3037   1-0.02241-0.26782 0.93897-0.64902-0.34025 0.63741
  -6   4  10 8.28779 8.38435   1-0.00171-0.27945 0.96084-0.67090-0.27117 0.61031
  -6   4  11 685.126 22.0012   1 0.01558-0.28765 0.97592-0.68599-0.20933 0.59043
  -6   4  12 880.417 25.6521   1 0.03024-0.29324 0.98607-0.69615-0.15339 0.57646
  -6   4  13 228.726 15.1803   1 0.04288-0.29679 0.99255-0.70265-0.10227 0.56731
  -6   4  14 806.833 27.5349   1 0.05389-0.29873 0.99622-0.70632-0.05508 0.56209
  -6   4  15 323.927 19.4023   1 0.06361-0.29937 0.99765-0.70777-0.01113 0.56011
  -6   4  16 392.616 21.7335   1 0.07226-0.29894 0.99726-0.70740 0.03014 0.56080
  -6   4  17 7.45787 11.3921   1 0.08001-0.29761 0.99535-0.70550 0.06918 0.56373
  -6   4  18 20.0674 13.4884   1 0.08700-0.29552 0.99213-0.70229 0.10635 0.56853
  -6   4  19 36.7286   6.574   1 0.09333-0.29278 0.98775-0.69792 0.14192 0.57493
  -6   4  20 -21.239  13.653   1 0.09909-0.28946 0.98232-0.69251 0.17614 0.58267
  -6   2 -17  122.11 9.73969   1-0.51519-0.01110-0.78787 0.93315-0.44049-0.35347
  -6   2 -16  153.01 12.4348   1-0.51366-0.00355-0.79640 0.94166-0.42240-0.32960
  -6   2 -15 277.979  19.221   1-0.51203 0.00390-0.80436 0.94961-0.40462-0.30541
  -6   2 -14 115.584 7.70009   1-0.51032 0.01127-0.81175 0.95699-0.38722-0.28085
  -6   2 -13 690.875 27.7856   1-0.50855 0.01858-0.81859 0.96382-0.37026-0.25584
  -6   2 -12  15.931 10.5932   1-0.50673 0.02584-0.82488 0.97010-0.35384-0.23029
  -6   2 -11 1210.00 32.1882   1-0.50489 0.03308-0.83061 0.97581-0.33809-0.20407
  -6   2 -10 400.081 20.0583   1-0.50307 0.04034-0.83577 0.98096-0.32318-0.17701
  -6   2  -9 1747.96  35.613   1-0.50130 0.04765-0.84033 0.98551-0.30933-0.14889
  -6   2  -8 281.856 15.7753   1-0.49964 0.05507-0.84425 0.98942-0.29688-0.11937
  -6   2  -7 1683.77  33.219   1-0.49816 0.06267-0.84747 0.99262-0.28628-0.08800
  -6   2  -6 127.466 8.99674   1-0.49698 0.07056-0.84985 0.99499-0.27823-0.05408
  -6   2  -5 1869.48 32.7592   1-0.49625 0.07891-0.85116 0.99629-0.27381-0.01653
  -6   2  -4 784.653 21.2295   1-0.49622 0.08796-0.85097 0.99608-0.27482 0.02644
  -6   2  -3 97.8335 7.64383   1-0.49729 0.09812-0.84834 0.99344-0.28444 0.07803
  -6   2  -2 7012.41 55.9516   1-0.50013 0.11003-0.84109 0.98617-0.30885 0.14440
  -6   2  -1 1643.65 26.4677   1-0.50577 0.12476-0.82296 0.96803-0.36157 0.23909
  -6   2   0 8350.74 55.0277   1-0.51487 0.14294-0.77103 0.91609-0.47688 0.39638
  -6   2   1 279.177 11.7266   1-0.51168 0.14883-0.56528 0.71032-0.74219 0.70365
  -6   2   2 1404.96  20.294   1-0.33178-0.02199 0.23426-0.08922-0.96402 0.96745
  -6   2   3 7719.28 49.9706   1-0.08980-0.25490 0.81104-0.66602-0.58404 0.62944
  -6   2   4 11.9449 6.00338   1-0.00261-0.33300 0.93837-0.79336-0.33827 0.42564
  -6   2   5 5457.29 47.7136   1 0.03506-0.36160 0.97488-0.82988-0.20741 0.33674
  -6   2   6 5118.71 47.7594   1 0.05641-0.37387 0.98862-0.84364-0.12416 0.29547
  -6   2   7 5486.77 51.7289   1 0.07077-0.37915 0.99423-0.84926-0.06355 0.27682
  -6   2   8 319.552 14.2935   1 0.08152-0.38082 0.99610-0.85114-0.01522 0.27047
  -6   2   9 3982.50 47.4405   1 0.09015-0.38037 0.99589-0.85095 0.02574 0.27147
  -6   2  10 13.6868 7.66472   1 0.09742-0.37856 0.99434-0.84940 0.06196 0.27722
  -6   2  11 63.3927 5.93102   1 0.10374-0.37579 0.99179-0.84687 0.09496 0.28619
  -6   2  12 1338.85 30.5096   1 0.10935-0.37233 0.98845-0.84354 0.12567 0.29745
  -6   2  13 130.358 10.4862   1 0.11443-0.36833 0.98442-0.83953 0.15469 0.31039
  -6   2  14 2527.61 44.1163   1 0.11906-0.36388 0.97977-0.83489 0.18244 0.32461
  -6   2  15 56.7455 5.86944   1 0.12332-0.35906 0.97453-0.82966 0.20921 0.33981
  -6   2  16  760.26  27.019   1 0.12726-0.35392 0.96872-0.82386 0.23519 0.35580
  -6   2  17 223.258  14.322   1 0.13091-0.34850 0.96235-0.81751 0.26056 0.37240
  -6   2  18 39.2464 5.95454   1 0.13430-0.34281 0.95543-0.81060 0.28541 0.38952
  -6   2  19 192.465 14.1313   1 0.13745-0.33687 0.94795-0.80313 0.30984 0.40705
  -6   2  20 16.3363 11.5515   1 0.14036-0.33071 0.93991-0.79510 0.33392 0.42494
  -6   2  21 118.069 11.9503   1 0.14305-0.32432 0.93129-0.78650 0.35771 0.44312
  -6   0 -17 12.1008 11.4383   1-0.48153-0.04474-0.85693 0.85720-0.28312-0.51081
  -6   0 -16  128.08 9.68962   1-0.47762-0.03957-0.86467 0.86493-0.25467-0.49729
  -6   0 -15 1.67467 10.7231   1-0.47336-0.03475-0.87171 0.87196-0.22543-0.48455
  -6   0 -14 11.8949 9.99924   1-0.46869-0.03034-0.87802 0.87825-0.19527-0.47274
  -6   0 -13-13.4942 10.8638   1-0.46358-0.02637-0.88357 0.88378-0.16401-0.46204
  -6   0 -12 830.335 27.1953   1-0.45796-0.02291-0.88829 0.88849-0.13141-0.45268
  -6   0 -11 15.3096 9.62298   1-0.45174-0.02005-0.89209 0.89228-0.09717-0.44494
  -6   0 -10 52.8377 6.39282   1-0.44480-0.01791-0.89485 0.89503-0.06092-0.43923
  -6   0  -9  5.3056 8.60362   1-0.43699-0.01664-0.89636 0.89653-0.02214-0.43604
  -6   0  -8 2013.22 36.2174   1-0.42808-0.01647-0.89634 0.89649 0.01987-0.43608
  -6   0  -7 1.01488 7.59469   1-0.41773-0.01774-0.89432 0.89446 0.06607-0.44031
  -6   0  -6 7764.59 64.1144   1-0.40545-0.02094-0.88955 0.88968 0.11782-0.45009
  -6   0  -5 6.88041 6.71721   1-0.39048-0.02683-0.88078 0.88090 0.17711-0.46741
  -6   0  -4 7442.76 56.7608   1-0.37159-0.03665-0.86582 0.86593 0.24685-0.49519
  -6   0  -3 2.87007 6.29621   1-0.34671-0.05244-0.84059 0.84068 0.33144-0.53781
  -6   0  -2 5222.69 43.1641   1-0.31227-0.07781-0.79708 0.79715 0.43723-0.60163
  -6   0  -1-1.75826 5.27479   1-0.26197-0.11902-0.71885 0.71891 0.57215-0.69458
  -6   0   0 449.311 13.4045   1-0.18596-0.18596-0.57311 0.57317 0.73911-0.81957
  -6   0   1 -3.2421 4.56463   1-0.07676-0.28607-0.31145 0.31149 0.90820-0.94669
  -6   0   2 7066.76 43.4033   1 0.04460-0.39835 0.06257-0.06255 0.98306-0.97959
  -6   0   3 1.25312 4.62808   1 0.12768-0.47235 0.41062-0.41061 0.90894-0.86350
  -6   0   4  670.62 14.7303   1 0.16243-0.49803 0.63132-0.63132 0.77531-0.68790
  -6   0   5 0.59405 4.26309   1 0.17233-0.49885 0.75091-0.75092 0.65947-0.53009
  -6   0   6 1666.25 24.6861   1 0.17349-0.49093 0.81551-0.81553 0.57633-0.40498
  -6   0   7  1.7879 6.36656   1 0.17222-0.48058 0.85189-0.85193 0.51987-0.30655
  -6   0   8 4573.18 44.3945   1 0.17063-0.46991 0.87316-0.87321 0.48241-0.22713
  -6   0   9 3.86697 6.61457   1 0.16936-0.45956 0.88576-0.88583 0.45825-0.16100
  -6   0  10 1410.44 27.3684   1 0.16854-0.44965 0.89303-0.89311 0.44352-0.10430
  -6   0  11 1.52075 7.29324   1 0.16814-0.44018 0.89680-0.89689 0.43563-0.05444
  -6   0  12 303.316 15.4052   1 0.16816-0.43105 0.89814-0.89819 0.43280-0.00947
  -6   0  13-9.40568 8.31351   1 0.16839-0.42221 0.89764-0.89770 0.43384 0.03146
  -6   0  14 487.884 20.6697   1 0.16884-0.41358 0.89571-0.89578 0.43787 0.06940
  -6   0  15-5.98726 10.2414   1 0.16945-0.40513 0.89263-0.89271 0.44426 0.10499
  -6   0  16 994.089 31.0451   1 0.17018-0.39678 0.88855-0.88864 0.45253 0.13868
  -6   0  17-7.50837  11.387   1 0.17098-0.38851 0.88360-0.88369 0.46234 0.17085
  -6   0  18 89.0926 7.76077   1 0.17183-0.38028 0.87784-0.87795 0.47341 0.20175
  -6   0  19-6.73394 11.9634   1 0.17267-0.37206 0.87134-0.87146 0.48553 0.23160
  -6   0  20 462.743 25.2014   1 0.17351-0.36382 0.86413-0.86426 0.49853 0.26058
  -6   0  21 24.4356 10.8793   1 0.17430-0.35554 0.85623-0.85636 0.51227 0.28881
  -5  -1 -18 22.4007 13.5257   1-0.44115-0.03193-0.88397 0.81169-0.24596-0.57650
  -5  -1 -17 32.7161 13.7268   1-0.43646-0.02754-0.89115 0.81886-0.21458-0.56590
  -5  -1 -16 2.50927 12.0341   1-0.43133-0.02360-0.89749 0.82518-0.18221-0.55630
  -5  -1 -15 127.718 10.5773   1-0.42570-0.02016-0.90292 0.83060-0.14867-0.54787
  -5  -1 -14 161.138 12.8325   1-0.41951-0.01728-0.90737 0.83504-0.11375-0.54081
  -5  -1 -13 132.993 9.96946   1-0.41266-0.01506-0.91073 0.83840-0.07720-0.53539
  -5  -1 -12 20.8966  9.3726   1-0.40506-0.01358-0.91286 0.84052-0.03870-0.53191
  -5  -1 -11 178.985 13.0303   1-0.39656-0.01301-0.91354 0.84118 0.00215-0.53079
  -5  -1 -10  499.61 19.7993   1-0.38697-0.01353-0.91246 0.84010 0.04586-0.53253
  -5  -1  -9 971.765 24.8797   1-0.37603-0.01541-0.90921 0.83683 0.09310-0.53780
  -5  -1  -8 1120.08 25.8756   1-0.36337-0.01899-0.90313 0.83075 0.14471-0.54744
  -5  -1  -7 3639.43 43.0762   1-0.34850-0.02478-0.89329 0.82090 0.20181-0.56257
  -5  -1  -6 1499.03  26.436   1-0.33071-0.03350-0.87822 0.80582 0.26586-0.58464
  -5  -1  -5 5959.44 49.5033   1-0.30897-0.04618-0.85565 0.78324 0.33868-0.61549
  -5  -1  -4 2538.51 30.4931   1-0.28176-0.06431-0.82190 0.74948 0.42254-0.65737
  -5  -1  -313364.20 65.0477   1-0.24695-0.09005-0.77108 0.69865 0.51975-0.71261
  -5  -1  -2  15.145  5.5033   1-0.20162-0.12630-0.69380 0.62136 0.63154-0.78243
  -5  -1  -1 2440.29 25.5391   1-0.14261-0.17624-0.57651 0.50406 0.75480-0.86372
  -5  -1   0 678.154 13.4655   1-0.06869-0.24110-0.40453 0.33207 0.87561-0.94255
  -5  -1   1 1150.51 16.5361   1 0.01459-0.31530-0.17556 0.10310 0.96428-0.98925
  -5  -1   2 559.517 12.0011   1 0.09234-0.38398 0.08126-0.15374 0.98889-0.97189
  -5  -1   3 52.3264 4.06564   1 0.14968-0.43224 0.31472-0.38721 0.94744-0.88846
  -5  -1   4 4848.90 35.2183   1 0.18380-0.45730 0.49238-0.56487 0.87026-0.76931
  -5  -1   5 850.278 15.8303   1 0.20120-0.46562 0.61421-0.68672 0.78837-0.64545
  -5  -1   6 7155.93  47.083   1 0.20911-0.46446 0.69454-0.76705 0.71716-0.53226
  -5  -1   7 3985.16 37.4872   1 0.21229-0.45857 0.74729-0.81982 0.66049-0.43362
  -5  -1   8 5092.72 44.4165   1 0.21329-0.45050 0.78225-0.85479 0.61738-0.34854
  -5  -1   9 2821.92 35.2512   1 0.21337-0.44150 0.80561-0.87816 0.58553-0.27472
  -5  -1  10 3800.51 43.1457   1 0.21314-0.43220 0.82120-0.89376 0.56268-0.20990
  -5  -1  11 5319.10 53.7284   1 0.21287-0.42286 0.83141-0.90397 0.54693-0.15217
  -5  -1  12 118.287 9.24585   1 0.21269-0.41361 0.83775-0.91032 0.53680-0.10007
  -5  -1  13 3264.12 46.1339   1 0.21263-0.40448 0.84120-0.91378 0.53114-0.05244
  -5  -1  14 1.24962 10.1903   1 0.21270-0.39547 0.84244-0.91503 0.52909-0.00841
  -5  -1  15 697.251 25.0466   1 0.21287-0.38658 0.84190-0.91450 0.52995 0.03270
  -5  -1  16 33.9193 5.26956   1 0.21314-0.37777 0.83989-0.91250 0.53321 0.07141
  -5  -1  17 767.963 29.0876   1 0.21346-0.36902 0.83663-0.90925 0.53846 0.10814
  -5  -1  18 316.548 20.6987   1 0.21383-0.36032 0.83228-0.90491 0.54536 0.14321
  -5  -1  19 81.1437 7.28651   1 0.21421-0.35163 0.82695-0.89959 0.55367 0.17688
  -5  -1  20 188.022 13.4015   1 0.21459-0.34293 0.82072-0.89336 0.56316 0.20936
  -5  -1  21 105.494 7.91772   1 0.21494-0.33421 0.81363-0.88629 0.57367 0.24082
  -5   1 -18 14.7131 14.5155   1-0.47664 0.00353-0.82631 0.89905-0.39559-0.42689
  -5   1 -17 39.3811  6.5429   1-0.47441 0.01038-0.83525 0.90797-0.37359-0.40692
  -5   1 -16 0.87633 12.1742   1-0.47200 0.01704-0.84363 0.91635-0.35149-0.38705
  -5   1 -15 151.088 12.8612   1-0.46941 0.02353-0.85147 0.92418-0.32926-0.36731
  -5   1 -14 165.033 11.9171   1-0.46665 0.02983-0.85878 0.93148-0.30688-0.34772
  -5   1 -13 145.024  11.532   1-0.46370 0.03596-0.86558 0.93827-0.28432-0.32830
  -5   1 -12 19.3564 10.5295   1-0.46056 0.04189-0.87187 0.94455-0.26155-0.30910
  -5   1 -11 181.861 12.5496   1-0.45723 0.04763-0.87766 0.95033-0.23850-0.29017
  -5   1 -10  552.89 21.3875   1-0.45369 0.05316-0.88296 0.95562-0.21512-0.27159
  -5   1  -9 996.222 26.3969   1-0.44991 0.05846-0.88777 0.96042-0.19129-0.25344
  -5   1  -8 1123.02 27.4302   1-0.44588 0.06349-0.89209 0.96472-0.16689-0.23587
  -5   1  -7 3617.80 45.2207   1-0.44154 0.06823-0.89591 0.96853-0.14171-0.21908
  -5   1  -6 1462.81 28.9305   1-0.43683 0.07259-0.89921 0.97183-0.11544-0.20338
  -5   1  -5 6115.03 54.2511   1-0.43163 0.07646-0.90196 0.97457-0.08758-0.18926
  -5   1  -4 2621.62 34.5853   1-0.42575 0.07965-0.90408 0.97668-0.05729-0.17758
  -5   1  -313386.30 75.0481   1-0.41879 0.08177-0.90539 0.97798-0.02296-0.16993
  -5   1  -2 16.7215 6.93535   1-0.40992 0.08197-0.90542 0.97800 0.01876-0.16968
  -5   1  -1 2447.98 30.1502   1-0.39694 0.07806-0.90265 0.97522 0.07641-0.18536
  -5   1   0 720.418 16.2251   1-0.37160 0.06179-0.88953 0.96209 0.17918-0.24615
  -5   1   1 994.056 17.1108   1-0.26739-0.03334-0.76711 0.83966 0.51164-0.53664
  -5   1   2 581.873 12.7998   1 0.19253-0.48420 0.79754-0.72499 0.59963-0.58265
  -5   1   3 52.6541 3.92269   1 0.16639-0.44899 0.96028-0.88774 0.25438-0.19544
  -5   1   4 5311.77 43.5447   1 0.15646-0.42998 0.97525-0.90273 0.18598-0.08506
  -5   1   5 1008.03 20.0768   1 0.15374-0.41819 0.97836-0.90584 0.16808-0.02519
  -5   1   6 8278.16 58.2183   1 0.15378-0.40915 0.97845-0.90595 0.16739 0.01747
  -5   1   7 4546.90  44.624   1 0.15508-0.40138 0.97723-0.90473 0.17456 0.05228
  -5   1   8 5811.26 51.7758   1 0.15704-0.39427 0.97519-0.90270 0.18596 0.08285
  -5   1   9 3074.25 39.6364   1 0.15935-0.38750 0.97251-0.90003 0.19991 0.11087
  -5   1  10 4183.33 47.9819   1 0.16184-0.38093 0.96928-0.89681 0.21549 0.13726
  -5   1  11 5686.51 57.5563   1 0.16443-0.37445 0.96554-0.89308 0.23220 0.16252
  -5   1  12 96.3568 7.14168   1 0.16705-0.36799 0.96130-0.88885 0.24972 0.18698
  -5   1  13 3472.47 48.6105   1 0.16965-0.36152 0.95657-0.88413 0.26782 0.21085
  -5   1  14 5.11049 9.16866   1 0.17220-0.35500 0.95136-0.87893 0.28637 0.23428
  -5   1  15 674.164 24.7815   1 0.17470-0.34842 0.94565-0.87323 0.30527 0.25735
  -5   1  16 33.6055 5.52573   1 0.17710-0.34176 0.93945-0.86704 0.32445 0.28014
  -5   1  17 756.725 28.8155   1 0.17942-0.33500 0.93274-0.86034 0.34385 0.30272
  -5   1  18 320.267 21.2108   1 0.18163-0.32814 0.92553-0.85313 0.36343 0.32511
  -5   1  19 81.0892 6.98464   1 0.18372-0.32116 0.91778-0.84540 0.38316 0.34735
  -5   1  20 217.847  15.163   1 0.18568-0.31405 0.90950-0.83713 0.40302 0.36947
  -5   1  21 99.8344 9.06281   1 0.18751-0.30681 0.90067-0.82831 0.42298 0.39148
  -5   3 -18 96.5052 7.65915   1-0.50380 0.03067-0.73875 0.95650-0.54574-0.27678
  -5   3 -17 12.5852 12.3598   1-0.50326 0.03921-0.74660 0.96434-0.53331-0.24723
  -5   3 -16 560.972 27.6814   1-0.50269 0.04771-0.75369 0.97143-0.52173-0.21684
  -5   3 -15-10.4024  14.244   1-0.50211 0.05620-0.76000 0.97772-0.51114-0.18546
  -5   3 -14 1685.12 41.3241   1-0.50153 0.06469-0.76546 0.98318-0.50172-0.15291
  -5   3 -13 45.3968 6.06876   1-0.50099 0.07322-0.77002 0.98773-0.49370-0.11896
  -5   3 -12 604.786 25.0139   1-0.50052 0.08182-0.77357 0.99127-0.48736-0.08332
  -5   3 -11 128.125 10.5031   1-0.50015 0.09052-0.77596 0.99365-0.48307-0.04564
  -5   3 -10 1277.73 31.3027   1-0.49991 0.09936-0.77698 0.99466-0.48130-0.00544
  -5   3  -9 24.3512 9.84928   1-0.49987 0.10839-0.77631 0.99398-0.48268 0.03792
  -5   3  -8 483.296 19.3577   1-0.50004 0.11763-0.77347 0.99113-0.48805 0.08526
  -5   3  -7 114.078 8.58602   1-0.50047 0.12713-0.76775 0.98540-0.49853 0.13771
  -5   3  -6 1311.87 27.0607   1-0.50115 0.13688-0.75796 0.97560-0.51570 0.19685
  -5   3  -5 99.2166 7.48934   1-0.50200 0.14680-0.74222 0.95985-0.54169 0.26482
  -5   3  -4 309.804 12.6983   1-0.50271 0.15659-0.71727 0.93489-0.57949 0.34459
  -5   3  -3 118.558 8.96236   1-0.50249 0.16544-0.67736 0.89498-0.63297 0.44004
  -5   3  -2 3032.19 32.7434   1-0.49930 0.17132-0.61219 0.82979-0.70636 0.55540
  -5   3  -1 72.7476 5.28965   1-0.48837 0.16947-0.50370 0.72129-0.80115 0.69217
  -5   3   011739.60 59.3046   1-0.45987 0.15004-0.32550 0.54309-0.90595 0.83894
  -5   3   1 855.673 16.3824   1-0.40034 0.09958-0.06065 0.27822-0.97926 0.95422
  -5   3   212223.00 59.1212   1-0.30853 0.01684 0.25174-0.03418-0.96236 0.97930
  -5   3   3 3429.09 32.3516   1-0.20883-0.07379 0.52292-0.30537-0.85212 0.91104
  -5   3   412009.50 61.8372   1-0.12589-0.14766 0.70799-0.49044-0.70585 0.80674
  -5   3   5 1534.47 23.5216   1-0.06489-0.19958 0.82125-0.60371-0.56767 0.71052
  -5   3   6 7328.38 53.2104   1-0.02106-0.23434 0.88935-0.67183-0.45066 0.63549
  -5   3   7 2606.25 33.6758   1 0.01109-0.25742 0.93106-0.71354-0.35385 0.58065
  -5   3   8 219.623 11.9172   1 0.03551-0.27276 0.95717-0.73966-0.27304 0.54181
  -5   3   9 51.2529  3.9201   1 0.05470-0.28288 0.97370-0.75620-0.20428 0.51503
  -5   3  10 691.015  21.395   1 0.07025-0.28936 0.98404-0.76655-0.14456 0.49728
  -5   3  11 18.0831 8.43595   1 0.08320-0.29324 0.99019-0.77271-0.09166 0.48635
  -5   3  12 679.027 23.0189   1 0.09421-0.29518 0.99337-0.77590-0.04398 0.48064
  -5   3  13 411.402   19.05   1 0.10375-0.29565 0.99432-0.77686-0.00035 0.47899
  -5   3  14 1331.41 33.7505   1 0.11213-0.29496 0.99354-0.77609 0.04007 0.48054
  -5   3  15 9.40661 9.73485   1 0.11958-0.29334 0.99136-0.77392 0.07792 0.48466
  -5   3  16 732.196  27.566   1 0.12627-0.29095 0.98800-0.77057 0.11370 0.49086
  -5   3  17 2.44058 12.3645   1 0.13230-0.28791 0.98362-0.76620 0.14776 0.49877
  -5   3  18 1590.85 41.1591   1 0.13778-0.28432 0.97832-0.76091 0.18041 0.50809
  -5   3  19 79.3086 7.38995   1 0.14278-0.28024 0.97218-0.75477 0.21187 0.51861
  -5   3  20 341.658  23.849   1 0.14734-0.27573 0.96524-0.74785 0.24233 0.53012
  -5   3  21 117.265 10.8802   1 0.15151-0.27083 0.95754-0.74016 0.27194 0.54248
  -5   5 -16 49.5192 7.16207   1-0.52043 0.06542-0.63177 0.99453-0.67316-0.06544
  -5   5 -15 143.834 12.0207   1-0.52039 0.07445-0.63357 0.99632-0.67125-0.02538
  -5   5 -14 41.4302 6.85545   1-0.52027 0.08340-0.63376 0.99650-0.67112 0.01646
  -5   5 -13 358.514  22.706   1-0.52006 0.09226-0.63212 0.99485-0.67304 0.06035
  -5   5 -12-1.53613 14.2868   1-0.51973 0.10101-0.62834 0.99106-0.67729 0.10657
  -5   5 -11 630.151 24.7053   1-0.51925 0.10960-0.62201 0.98472-0.68424 0.15550
  -5   5 -10 555.082 23.1734   1-0.51855 0.11797-0.61261 0.97531-0.69428 0.20751
  -5   5  -9 866.384  26.954   1-0.51752 0.12601-0.59942 0.96211-0.70786 0.26306
  -5   5  -8 -6.8185 9.33662   1-0.51599 0.13356-0.58151 0.94419-0.72544 0.32261
  -5   5  -7 308.586 15.7456   1-0.51372 0.14036-0.55764 0.92031-0.74747 0.38662
  -5   5  -6 5.38932 8.38639   1-0.51030 0.14601-0.52617 0.88883-0.77430 0.45542
  -5   5  -5 743.743 20.8839   1-0.50517 0.14995-0.48499 0.84764-0.80602 0.52911
  -5   5  -4 74.7355   5.785   1-0.49748 0.15134-0.43148 0.79412-0.84216 0.60723
  -5   5  -3 632.167 17.9529   1-0.48609 0.14902-0.36260 0.72524-0.88130 0.68834
  -5   5  -2 138.612  9.8417   1-0.46953 0.14153-0.27540 0.63802-0.92045 0.76946
  -5   5  -1 1805.51 27.3255   1-0.44621 0.12728-0.16793 0.53054-0.95465 0.84564
  -5   5   0 240.723  11.686   1-0.41492 0.10506-0.04085 0.40346-0.97713 0.91008
  -5   5   1 3703.21 37.5488   1-0.37549 0.07471 0.10104 0.26155-0.98071 0.95564
  -5   5   2 506.219 15.2444   1-0.32945 0.03774 0.24878 0.11381-0.96055 0.97745
  -5   5   3 2251.42 29.8411   1-0.27984-0.00281 0.39146-0.02888-0.91647 0.97535
  -5   5   4 428.247  14.122   1-0.23021-0.04336 0.51985-0.15729-0.85309 0.95394
  -5   5   5 1691.41 27.5212   1-0.18350-0.08100 0.62887-0.26632-0.77749 0.92031
  -5   5   6 1881.52 29.2736   1-0.14140-0.11403 0.71760-0.35506-0.69655 0.88135
  -5   5   7 237.592 12.8269   1-0.10446-0.14190 0.78784-0.42530-0.61536 0.84213
  -5   5   8  854.13 21.8092   1-0.07250-0.16478 0.84251-0.47998-0.53702 0.80576
  -5   5   9 861.493 22.5544   1-0.04500-0.18321 0.88464-0.52212-0.46304 0.77375
  -5   5  10 29.1282  4.3692   1-0.02130-0.19784 0.91689-0.55438-0.39393 0.74662
  -5   5  11 1892.54 35.3555   1-0.00079-0.20927 0.94141-0.57891-0.32964 0.72430
  -5   5  12 46.4196 5.21746   1 0.01707-0.21806 0.95986-0.59737-0.26983 0.70646
  -5   5  13 759.591 25.5508   1 0.03273-0.22465 0.97351-0.61102-0.21404 0.69265
  -5   5  14 204.083 13.9102   1 0.04657-0.22941 0.98331-0.62083-0.16182 0.68240
  -5   5  15 1641.61 39.7766   1 0.05886-0.23264 0.98998-0.62752-0.11272 0.67528
  -5   5  16 115.378 10.0901   1 0.06987-0.23457 0.99407-0.63162-0.06634 0.67086
  -5   5  17 252.975 20.1329   1 0.07976-0.23539 0.99598-0.63354-0.02232 0.66882
  -5   5  18-1.86101 11.9887   1 0.08870-0.23526 0.99604-0.63361 0.01964 0.66883
  -5   5  19 115.567 8.60098   1 0.09681-0.23430 0.99448-0.63206 0.05981 0.67064
  -5   5  20 44.4112 7.12244   1 0.10418-0.23260 0.99148-0.62907 0.09840 0.67401
  -5   7 -14 8.56706 12.4477   1-0.52428 0.08739-0.47993 0.98769-0.79996 0.14526
  -5   7 -13 37.6401 6.15087   1-0.52309 0.09527-0.47183 0.97958-0.80589 0.19317
  -5   7 -12 30.8368 11.7569   1-0.52148 0.10273-0.46088 0.96862-0.81369 0.24294
  -5   7 -11 59.3792 5.93921   1-0.51935 0.10968-0.44664 0.95436-0.82345 0.29467
  -5   7 -10 18.9587 10.1563   1-0.51658 0.11598-0.42860 0.93632-0.83525 0.34845
  -5   7  -9 237.393 16.5752   1-0.51300 0.12147-0.40617 0.91388-0.84909 0.40426
  -5   7  -8 1435.46 35.0135   1-0.50839 0.12594-0.37865 0.88635-0.86490 0.46204
  -5   7  -7 1200.08 30.7766   1-0.50249 0.12910-0.34525 0.85294-0.88243 0.52155
  -5   7  -6 176.118 11.7001   1-0.49495 0.13064-0.30512 0.81280-0.90125 0.58233
  -5   7  -5 328.338 16.8398   1-0.48540 0.13016-0.25741 0.76509-0.92063 0.64369
  -5   7  -4 2032.95 36.0563   1-0.47339 0.12722-0.20137 0.70903-0.93952 0.70455
  -5   7  -3 807.657 23.2042   1-0.45848 0.12138-0.13647 0.64413-0.95646 0.76347
  -5   7  -2 845.385  22.709   1-0.44027 0.11224-0.06267 0.57031-0.96965 0.81863
  -5   7  -1 91.7274 7.97326   1-0.41850 0.09954 0.01944 0.48819-0.97701 0.86796
  -5   7   0 614.387 19.4776   1-0.39313 0.08325 0.10843 0.39919-0.97648 0.90941
  -5   7   1 404.116 16.0605   1-0.36447 0.06366 0.20203 0.30559-0.96638 0.94128
  -5   7   2 472.429 17.3284   1-0.33312 0.04138 0.29732 0.21029-0.94571 0.96258
  -5   7   3 46.7896 3.99203   1-0.29997 0.01730 0.39113 0.11646-0.91444 0.97329
  -5   7   4 284.208  14.239   1-0.26604-0.00755 0.48052 0.02707-0.87352 0.97434
  -5   7   5 207.575 13.4771   1-0.23235-0.03217 0.56317-0.05559-0.82461 0.96740
  -5   7   6 437.619 18.6519   1-0.19974-0.05571 0.63759-0.13002-0.76976 0.95453
  -5   7   7 850.803 23.7977   1-0.16882-0.07756 0.70314-0.19558-0.71104 0.93778
  -5   7   8 87.2019 7.86758   1-0.13997-0.09733 0.75984-0.25229-0.65028 0.91899
  -5   7   9 403.878 18.6427   1-0.11337-0.11487 0.80817-0.30063-0.58896 0.89964
  -5   7  10 2159.81 40.6944   1-0.08902-0.13014 0.84887-0.34134-0.52815 0.88081
  -5   7  11 530.079 22.4486   1-0.06684-0.14324 0.88281-0.37529-0.46860 0.86323
  -5   7  12 546.844 23.9577   1-0.04670-0.15432 0.91082-0.40331-0.41075 0.84735
  -5   7  13 154.356 11.7719   1-0.02841-0.16354 0.93369-0.42619-0.35484 0.83342
  -5   7  14 391.662 21.7364   1-0.01179-0.17108 0.95213-0.44464-0.30098 0.82153
  -5   7  15 25.8759 14.0419   1 0.00331-0.17712 0.96674-0.45926-0.24916 0.81168
  -5   7  16 2.66872 12.2296   1 0.01707-0.18180 0.97804-0.47056-0.19931 0.80380
  -5   7  17  148.14 11.2584   1 0.02963-0.18529 0.98645-0.47898-0.15132 0.79779
  -5   9 -11 35.7598 5.81065   1-0.50827 0.09857-0.27257 0.92532-0.90739 0.37859
  -5   9 -10 7.58225 10.8218   1-0.50365 0.10302-0.25028 0.90302-0.91610 0.42927
  -5   9  -9 17.6045 9.93027   1-0.49807 0.10652-0.22409 0.87682-0.92547 0.48060
  -5   9  -8 9.14248  11.504   1-0.49138 0.10890-0.19367 0.84639-0.93522 0.53233
  -5   9  -7 26.8882 12.0948   1-0.48341 0.11000-0.15870 0.81141-0.94498 0.58406
  -5   9  -6 157.218 12.8774   1-0.47397 0.10963-0.11888 0.77159-0.95427 0.63532
  -5   9  -5 13.3931 9.88733   1-0.46289 0.10762-0.07405 0.72674-0.96247 0.68550
  -5   9  -4  224.52 16.0719   1-0.44999 0.10380-0.02413 0.67682-0.96886 0.73386
  -5   9  -3 1.25442 9.63546   1-0.43515 0.09803 0.03073 0.62194-0.97262 0.77960
  -5   9  -2 476.245 20.7773   1-0.41829 0.09024 0.09020 0.56247-0.97289 0.82184
  -5   9  -1 1.19697 9.87044   1-0.39939 0.08041 0.15364 0.49902-0.96882 0.85974
  -5   9   0 522.041 20.8135   1-0.37855 0.06865 0.22018 0.43247-0.95964 0.89253
  -5   9   1 16.4243 9.92005   1-0.35597 0.05514 0.28870 0.36394-0.94479 0.91966
  -5   9   2 208.556 15.9704   1-0.33194 0.04017 0.35793 0.29470-0.92396 0.94080
  -5   9   3 307.719 17.3742   1-0.30683 0.02414 0.42653 0.22608-0.89715 0.95596
  -5   9   4  527.59 20.8181   1-0.28107 0.00745 0.49323 0.15937-0.86465 0.96544
  -5   9   5 213.313 14.8337   1-0.25508-0.00946 0.55691 0.09569-0.82702 0.96978
  -5   9   6 27.5088 10.1967   1-0.22929-0.02618 0.61666 0.03593-0.78500 0.96973
  -5   9   7 607.239 24.1545   1-0.20405-0.04235 0.67186-0.01928-0.73945 0.96615
  -5   9   8 167.866 12.2105   1-0.17964-0.05769 0.72213-0.06956-0.69123 0.95991
  -5   9   9 59.0381 6.05111   1-0.15627-0.07199 0.76733-0.11477-0.64117 0.95182
  -5   9  10 43.4422 5.45031   1-0.13408-0.08510 0.80751-0.15496-0.58999 0.94262
  -5   9  11 55.5254 5.84525   1-0.11315-0.09696 0.84286-0.19032-0.53831 0.93291
  -5   9  12 34.6066 12.6485   1-0.09351-0.10753 0.87364-0.22111-0.48662 0.92319
  -5   9  13 182.846 14.0613   1-0.07515-0.11682 0.90017-0.24765-0.43530 0.91384
  -5   9  14 112.267 7.54858   1-0.05802-0.12488 0.92280-0.27029-0.38462 0.90514
  -5  11  -5 21.5982 12.7616   1-0.44164 0.08635 0.07803 0.71968-0.96814 0.69114
  -5  11  -4 22.6553 11.1529   1-0.42918 0.08296 0.12063 0.67707-0.96676 0.73173
  -5  11  -3 16.5961 12.6199   1-0.41540 0.07825 0.16619 0.63151-0.96302 0.76996
  -5  11  -2 44.3944 5.90081   1-0.40029 0.07222 0.21437 0.58332-0.95648 0.80539
  -5  11  -1  439.30 22.8038   1-0.38390 0.06490 0.26473 0.53294-0.94675 0.83763
  -5  11   0  15.879 12.2158   1-0.36631 0.05638 0.31675 0.48092-0.93350 0.86636
  -5  11   1 9.02879 11.6561   1-0.34764 0.04678 0.36980 0.42786-0.91649 0.89132
  -5  11   2 31.7817 5.98917   1-0.32805 0.03627 0.42322 0.37443-0.89560 0.91241
  -5  11   3 642.144  26.319   1-0.30774 0.02503 0.47631 0.32133-0.87083 0.92961
  -5  11   4 0.76455  13.396   1-0.28693 0.01329 0.52841 0.26922-0.84229 0.94305
  -5  11   5 151.829 12.9002   1-0.26583 0.00126 0.57890 0.21872-0.81023 0.95295
  -5  11   6 18.9089 12.0521   1-0.24468-0.01082 0.62723 0.17038-0.77496 0.95966
  -5  11   7  101.90 7.37648   1-0.22366-0.02276 0.67297 0.12463-0.73688 0.96355
  -5  11   8-5.78574 11.7763   1-0.20298-0.03438 0.71578 0.08181-0.69642 0.96507
  -4  12   0 189.318 13.3678   1-0.32634 0.07835 0.37745 0.49272-0.91677 0.86300
  -4  12   1 76.2918  6.6546   1-0.30911 0.07020 0.42409 0.44606-0.89803 0.88624
  -4  12   2 111.249 9.21339   1-0.29120 0.06136 0.47085 0.39930-0.87614 0.90632
  -4  12   3 7.46273 13.5491   1-0.27274 0.05197 0.51722 0.35292-0.85113 0.92329
  -4  10 -10 81.5322 6.98847   1-0.46421 0.12553-0.15232 0.87756-0.95220 0.47874
  -4  10  -9 40.3863 5.81723   1-0.45750 0.12790-0.12438 0.84961-0.95850 0.52702
  -4  10  -8 35.6037 5.81308   1-0.44970 0.12916-0.09278 0.81800-0.96452 0.57501
  -4  10  -7 30.5749 11.1817   1-0.44068 0.12922-0.05737 0.78258-0.96989 0.62234
  -4  10  -6 85.7293 7.31187   1-0.43034 0.12795-0.01809 0.74329-0.97416 0.66859
  -4  10  -5 204.632  16.368   1-0.41858 0.12527 0.02507 0.70012-0.97685 0.71326
  -4  10  -4 2.76728 9.97758   1-0.40532 0.12108 0.07198 0.65321-0.97742 0.75580
  -4  10  -3   21.57 10.7428   1-0.39051 0.11534 0.12237 0.60280-0.97530 0.79565
  -4  10  -2 243.244 17.1265   1-0.37416 0.10805 0.17585 0.54931-0.96993 0.83226
  -4  10  -1  96.013 9.00085   1-0.35630 0.09927 0.23187 0.49328-0.96082 0.86511
  -4  10   0 405.146 21.0752   1-0.33705 0.08909 0.28975 0.43540-0.94754 0.89381
  -4  10   1 226.772 18.0281   1-0.31657 0.07768 0.34867 0.37646-0.92982 0.91806
  -4  10   2 620.797 24.5387   1-0.29508 0.06527 0.40779 0.31733-0.90753 0.93775
  -4  10   3 238.439 16.4427   1-0.27284 0.05210 0.46624 0.25888-0.88073 0.95291
  -4  10   4  335.50 18.5585   1-0.25013 0.03846 0.52317 0.20193-0.84962 0.96378
  -4  10   5 92.9751 7.88037   1-0.22722 0.02463 0.57787 0.14723-0.81458 0.97072
  -4  10   6 171.865 13.2246   1-0.20440 0.01088 0.62970 0.09539-0.77608 0.97418
  -4  10   7  18.907 11.1823   1-0.18191-0.00255 0.67821 0.04687-0.73465 0.97473
  -4  10   8 178.675 12.9937   1-0.15994-0.01544 0.72307 0.00200-0.69085 0.97291
  -4  10   9 76.1453 7.43039   1-0.13868-0.02763 0.76411-0.03905-0.64525 0.96928
  -4  10  10 23.4973 11.8268   1-0.11824-0.03900 0.80128-0.07623-0.59836 0.96436
  -4  10  11-1.64028 12.1646   1-0.09871-0.04945 0.83460-0.10956-0.55064 0.95861
  -4  10  12-1.72215 12.4186   1-0.08014-0.05895 0.86420-0.13917-0.50249 0.95243
  -4   8 -14 77.2048 7.12687   1-0.49359 0.11865-0.39175 0.97201-0.86468 0.22336
  -4   8 -13 67.6984 6.30981   1-0.49141 0.12554-0.37952 0.95976-0.87146 0.27212
  -4   8 -12 11.6297 10.8309   1-0.48864 0.13184-0.36420 0.94443-0.87961 0.32223
  -4   8 -11  16.413 10.5729   1-0.48517 0.13745-0.34542 0.92565-0.88908 0.37368
  -4   8 -10 25.5163 5.44947   1-0.48088 0.14222-0.32278 0.90300-0.89979 0.42636
  -4   8  -9  306.67 17.9591   1-0.47558 0.14600-0.29582 0.87603-0.91157 0.48011
  -4   8  -8 139.868 12.0813   1-0.46911 0.14860-0.26407 0.84427-0.92414 0.53465
  -4   8  -7 856.675 26.7972   1-0.46123 0.14979-0.22706 0.80725-0.93709 0.58958
  -4   8  -6 33.7288 12.2561   1-0.45170 0.14934-0.18435 0.76454-0.94986 0.64432
  -4   8  -5 1437.91  32.241   1-0.44028 0.14699-0.13562 0.71579-0.96170 0.69814
  -4   8  -4  10.341 10.1677   1-0.42673 0.14251-0.08069 0.66085-0.97169 0.75010
  -4   8  -3 1507.43 31.5034   1-0.41083 0.13568-0.01963 0.59978-0.97875 0.79913
  -4   8  -2 241.013 13.9451   1-0.39246 0.12638 0.04713 0.53301-0.98169 0.84404
  -4   8  -1 2.49433  8.3625   1-0.37161 0.11460 0.11880 0.46133-0.97934 0.88367
  -4   8   0 452.439 17.4997   1-0.34838 0.10045 0.19418 0.38594-0.97069 0.91699
  -4   8   1 752.675  21.655   1-0.32308 0.08422 0.27173 0.30839-0.95499 0.94327
  -4   8   2 588.793  19.649   1-0.29611 0.06632 0.34968 0.23043-0.93192 0.96217
  -4   8   3 90.6669 6.67787   1-0.26803 0.04731 0.42623 0.15386-0.90160 0.97383
  -4   8   4 209.626 12.8894   1-0.23941 0.02777 0.49974 0.08035-0.86462 0.97881
  -4   8   5 327.852  15.528   1-0.21084 0.00826 0.56883 0.01125-0.82188 0.97805
  -4   8   6 116.055 10.0313   1-0.18282-0.01069 0.63253-0.05246-0.77452 0.97266
  -4   8   7 1255.45 29.7224   1-0.15576-0.02867 0.69025-0.11019-0.72372 0.96384
  -4   8   8 103.704 8.22537   1-0.12997-0.04539 0.74179-0.16174-0.67062 0.95271
  -4   8   9 1561.91 34.3463   1-0.10563-0.06066 0.78721-0.20717-0.61621 0.94027
  -4   8  10 14.8225 10.2101   1-0.08284-0.07438 0.82678-0.24675-0.56132 0.92735
  -4   8  11 451.392  21.367   1-0.06162-0.08652 0.86090-0.28088-0.50658 0.91459
  -4   8  12 28.2786 11.0205   1-0.04194-0.09713 0.89003-0.31002-0.45248 0.90246
  -4   8  13 252.059 18.7391   1-0.02374-0.10626 0.91464-0.33464-0.39934 0.89129
  -4   8  14 123.002 11.1384   1-0.00692-0.11400 0.93519-0.35520-0.34738 0.88130
  -4   8  15 60.8508 6.61738   1 0.00860-0.12045 0.95212-0.37213-0.29671 0.87260
  -4   8  16 36.1638 14.2753   1 0.02292-0.12570 0.96580-0.38583-0.24739 0.86526
  -4   6 -16 18.6617 14.0628   1-0.49767 0.10461-0.55921 0.99447-0.75474 0.02951
  -4   6 -15 20.2001 10.7078   1-0.49732 0.11333-0.55702 0.99226-0.75673 0.07347
  -4   6 -14 20.5809 13.2849   1-0.49675 0.12183-0.55270 0.98794-0.76053 0.11924
  -4   6 -13 22.4014 10.4926   1-0.49591 0.13007-0.54597 0.98120-0.76632 0.16701
  -4   6 -12  303.85 19.6976   1-0.49474 0.13797-0.53643 0.97165-0.77432 0.21698
  -4   6 -11 70.1689 5.78142   1-0.49315 0.14545-0.52361 0.95881-0.78473 0.26936
  -4   6 -10 583.886 21.7156   1-0.49101 0.15238-0.50690 0.94210-0.79772 0.32432
  -4   6  -9 236.794 15.4461   1-0.48813 0.15858-0.48559 0.92078-0.81343 0.38200
  -4   6  -8 752.629  23.161   1-0.48429 0.16380-0.45878 0.89396-0.83190 0.44245
  -4   6  -7 953.057 24.8593   1-0.47914 0.16773-0.42542 0.86059-0.85304 0.50556
  -4   6  -6 2357.44 36.6714   1-0.47229 0.16995-0.38428 0.81945-0.87648 0.57098
  -4   6  -5 18.5639 7.34283   1-0.46321 0.16994-0.33407 0.76922-0.90150 0.63797
  -4   6  -4 1298.11 25.8772   1-0.45127 0.16707-0.27347 0.70861-0.92684 0.70528
  -4   6  -3 20.3583 7.00513   1-0.43578 0.16065-0.20146 0.63659-0.95062 0.77103
  -4   6  -2 723.442 18.3126   1-0.41609 0.15004-0.11763 0.55275-0.97027 0.83266
  -4   6  -1 97.7018 6.98301   1-0.39174 0.13476-0.02260 0.45771-0.98272 0.88708
  -4   6   0 47.1435 3.85496   1-0.36264 0.11473 0.08159 0.35352-0.98481 0.93114
  -4   6   1  170.82 10.1939   1-0.32924 0.09040 0.19142 0.24367-0.97399 0.96230
  -4   6   2  716.83 18.5078   1-0.29258 0.06282 0.30236 0.13273-0.94905 0.97933
  -4   6   3 124.831 9.58717   1-0.25411 0.03341 0.40961 0.02546-0.91046 0.98272
  -4   6   4 102.295 7.62698   1-0.21539 0.00377 0.50913-0.07407-0.86028 0.97450
  -4   6   5-5.98488 6.14239   1-0.17781-0.02474 0.59821-0.16315-0.80146 0.95766
  -4   6   6 751.254 19.9947   1-0.14240-0.05108 0.67561-0.24056-0.73721 0.93538
  -4   6   7 218.976 12.9353   1-0.10972-0.07468 0.74133-0.30629-0.67034 0.91049
  -4   6   8 2890.90 39.9496   1-0.08003-0.09530 0.79617-0.36114-0.60305 0.88517
  -4   6   9-6.05876 8.74505   1-0.05330-0.11296 0.84134-0.40632-0.53685 0.86094
  -4   6  10 1479.85 30.9779   1-0.02934-0.12785 0.87817-0.44316-0.47268 0.83875
  -4   6  11  35.788  5.0155   1-0.00792-0.14020 0.90792-0.47292-0.41106 0.81909
  -4   6  12 1678.91 35.9127   1 0.01126-0.15031 0.93172-0.49673-0.35217 0.80218
  -4   6  13 843.643 27.2243   1 0.02845-0.15843 0.95053-0.51555-0.29604 0.78802
  -4   6  14 202.023  14.162   1 0.04391-0.16481 0.96515-0.53018-0.24256 0.77652
  -4   6  15-5.40682   12.09   1 0.05785-0.16968 0.97623-0.54127-0.19157 0.76749
  -4   6  16 141.221 13.0076   1 0.07046-0.17322 0.98430-0.54935-0.14286 0.76076
  -4   6  17 21.2405 12.8252   1 0.08190-0.17559 0.98979-0.55485-0.09625 0.75612
  -4   6  18 0.94635 12.7318   1 0.09232-0.17693 0.99303-0.55810-0.05152 0.75337
  -4   6  19 7.07543  12.665   1 0.10182-0.17736 0.99430-0.55938-0.00851 0.75233
  -4   4 -18 34.2013 14.9202   1-0.48770 0.07652-0.68678 0.97704-0.63140-0.17775
  -4   4 -17  215.06 15.5006   1-0.48766 0.08555-0.69233 0.98257-0.62445-0.14273
  -4   4 -16 192.999 15.0204   1-0.48759 0.09455-0.69678 0.98702-0.61879-0.10641
  -4   4 -15 233.614 15.7877   1-0.48748 0.10352-0.70003 0.99025-0.61463-0.06860
  -4   4 -14 334.373 21.0734   1-0.48737 0.11247-0.70193 0.99214-0.61222-0.02904
  -4   4 -13 1087.80  32.387   1-0.48724 0.12142-0.70228 0.99248-0.61184 0.01256
  -4   4 -12 1033.54 30.6554   1-0.48710 0.13035-0.70082 0.99101-0.61386 0.05656
  -4   4 -11 242.338 16.2894   1-0.48694 0.13926-0.69718 0.98737-0.61872 0.10338
  -4   4 -10 645.623 22.9949   1-0.48673 0.14812-0.69088 0.98105-0.62692 0.15356
  -4   4  -9 25.9639 9.08351   1-0.48640 0.15687-0.68121 0.97138-0.63911 0.20772
  -4   4  -8 97.5704 7.39613   1-0.48585 0.16539-0.66723 0.95739-0.65603 0.26661
  -4   4  -7  115.62 7.85468   1-0.48486 0.17347-0.64757 0.93772-0.67854 0.33110
  -4   4  -6 5.39738 6.36464   1-0.48308 0.18077-0.62030 0.91044-0.70756 0.40209
  -4   4  -5 39.1982 3.51637   1-0.47993 0.18668-0.58268 0.87281-0.74391 0.48041
  -4   4  -4 340.247 12.2912   1-0.47439 0.19021-0.53090 0.82102-0.78799 0.56646
  -4   4  -3 5.79117 5.04616   1-0.46488 0.18978-0.45992 0.75003-0.83901 0.65946
  -4   4  -2 315.298 11.1902   1-0.44906 0.18304-0.36378 0.65388-0.89376 0.75618
  -4   4  -1 7323.74 47.4199   1-0.42393 0.16697-0.23725 0.52734-0.94497 0.84937
  -4   4   0 631.504 15.8328   1-0.38674 0.13885-0.07951 0.36960-0.98061 0.92697
  -4   4   110046.10 53.8149   1-0.33693 0.09811 0.10113 0.18894-0.98681 0.97515
  -4   4   213122.20 61.6253   1-0.27786 0.04812 0.28664 0.00343-0.95531 0.98563
  -4   4   3 6584.74 44.8312   1-0.21600-0.00467 0.45658-0.16652-0.88946 0.96174
  -4   4   4 1334.89 20.8776   1-0.15764-0.05395 0.59781-0.30776-0.80161 0.91587
  -4   4   5 873.348 17.7707   1-0.10642-0.09610 0.70748-0.41744-0.70532 0.86155
  -4   4   6 208.869 10.0058   1-0.06325-0.13020 0.78937-0.49934-0.61006 0.80826
  -4   4   7  121.99 9.64265   1-0.02748-0.15690 0.84940-0.55938-0.52068 0.76086
  -4   4   8 165.074 10.6006   1 0.00211-0.17742 0.89313-0.60312-0.43888 0.72103
  -4   4   9 351.756  13.994   1 0.02674-0.19298 0.92491-0.63491-0.36467 0.68880
  -4   4  10 758.818 20.9582   1 0.04746-0.20462 0.94793-0.65794-0.29737 0.66347
  -4   4  11  18.278 8.07347   1 0.06509-0.21318 0.96447-0.67449-0.23607 0.64414
  -4   4  12 64.0769 5.01573   1 0.08028-0.21930 0.97611-0.68614-0.17988 0.62992
  -4   4  13 199.351 14.8766   1 0.09350-0.22345 0.98399-0.69403-0.12799 0.62001
  -4   4  14 149.694 10.4388   1 0.10513-0.22600 0.98891-0.69896-0.07973 0.61372
  -4   4  15 1713.17 39.9266   1 0.11544-0.22725 0.99144-0.70150-0.03452 0.61048
  -4   4  16 1271.67 36.2955   1 0.12466-0.22739 0.99199-0.70206 0.00811 0.60983
  -4   4  17 270.933  19.012   1 0.13295-0.22662 0.99089-0.70097 0.04854 0.61136
  -4   4  18 171.377 13.2339   1 0.14045-0.22504 0.98834-0.69843 0.08711 0.61477
  -4   4  19 297.104 23.1224   1 0.14725-0.22277 0.98453-0.69463 0.12407 0.61978
  -4   4  20 46.7962 16.1966   1 0.15344-0.21989 0.97958-0.68968 0.15965 0.62618
  -4   2 -19 157.641 12.8585   1-0.46735 0.04712-0.78315 0.92839-0.50122-0.34986
  -4   2 -18 3.79658 12.6632   1-0.46633 0.05518-0.79211 0.93734-0.48500-0.32411
  -4   2 -17 496.208 25.9903   1-0.46524 0.06316-0.80045 0.94567-0.46925-0.29789
  -4   2 -16 18.5654 11.6321   1-0.46409 0.07108-0.80816 0.95338-0.45403-0.27114
  -4   2 -15 105.581 8.58669   1-0.46290 0.07895-0.81526 0.96046-0.43946-0.24373
  -4   2 -14-10.4391 11.6475   1-0.46168 0.08681-0.82172 0.96691-0.42565-0.21557
  -4   2 -13 1145.53 32.0937   1-0.46048 0.09468-0.82752 0.97271-0.41278-0.18647
  -4   2 -12 1153.22 30.2668   1-0.45931 0.10259-0.83264 0.97781-0.40103-0.15624
  -4   2 -11 54.6748 5.06359   1-0.45823 0.11058-0.83700 0.98217-0.39068-0.12462
  -4   2 -10 339.566 17.0352   1-0.45729 0.11871-0.84053 0.98569-0.38210-0.09123
  -4   2  -9 5.81973  6.7131   1-0.45654 0.12703-0.84309 0.98824-0.37577-0.05558
  -4   2  -8 1752.55 31.3717   1-0.45607 0.13563-0.84447 0.98961-0.37239-0.01700
  -4   2  -7 611.278  19.108   1-0.45599 0.14463-0.84432 0.98945-0.37295 0.02554
  -4   2  -6 106.582 7.64707   1-0.45645 0.15416-0.84204 0.98715-0.37893 0.07350
  -4   2  -5 581.425 16.1425   1-0.45763 0.16441-0.83656 0.98167-0.39266 0.12919
  -4   2  -4 50.1547  4.4039   1-0.45973 0.17558-0.82584 0.97094-0.41785 0.19636
  -4   2  -3 1336.39 21.3497   1-0.46285 0.18777-0.80559 0.95069-0.46083 0.28131
  -4   2  -2 93.5376 6.28732   1-0.46651 0.20050-0.76588 0.91096-0.53258 0.39504
  -4   2  -1 2206.46 23.6031   1-0.46724 0.21030-0.68106 0.82613-0.65122 0.55564
  -4   2   0 13.7089 1.56918   1-0.44874 0.20088-0.48256 0.62762-0.83125 0.77765
  -4   2   1 6842.34 37.5621   1-0.36086 0.12207-0.05617 0.20123-0.98690 0.97528
  -4   2   2 2313.94 22.4697   1-0.19481-0.03490 0.45900-0.31396-0.88854 0.91888
  -4   2   3 600.045 12.4625   1-0.06262-0.15802 0.75281-0.60778-0.65345 0.72577
  -4   2   4 1611.77 21.0781   1 0.01247-0.22405 0.87823-0.73321-0.46424 0.57853
  -4   2   5 1848.77 24.2324   1 0.05623-0.25873 0.93439-0.78937-0.33147 0.48774
  -4   2   6 333.831 12.0691   1 0.08439-0.27782 0.96213-0.81713-0.23495 0.43319
  -4   2   7 1203.38 22.3054   1 0.10421-0.28857 0.97674-0.83174-0.16055 0.40076
  -4   2   8 9.47698 7.23816   1 0.11918-0.29446 0.98447-0.83948-0.10013 0.38231
  -4   2   9 322.298 13.7474   1 0.13108-0.29730 0.98820-0.84322-0.04894 0.37309
  -4   2  10 207.297 12.4004   1 0.14094-0.29808 0.98937-0.84440-0.00412 0.37025
  -4   2  11 193.045 13.1951   1 0.14933-0.29740 0.98875-0.84379 0.03615 0.37195
  -4   2  12 417.158 17.3903   1 0.15665-0.29564 0.98680-0.84186 0.07306 0.37702
  -4   2  13 246.372 15.1937   1 0.16313-0.29306 0.98379-0.83885 0.10742 0.38463
  -4   2  14 138.635 11.4939   1 0.16895-0.28980 0.97988-0.83495 0.13981 0.39421
  -4   2  15 493.731 21.2024   1 0.17422-0.28600 0.97518-0.83026 0.17065 0.40535
  -4   2  16 707.443 25.9969   1 0.17903-0.28174 0.96977-0.82486 0.20024 0.41773
  -4   2  17 184.234 13.3527   1 0.18344-0.27708 0.96368-0.81878 0.22881 0.43113
  -4   2  18-13.8924 12.2033   1 0.18749-0.27205 0.95695-0.81206 0.25655 0.44536
  -4   2  19 640.118 27.3504   1 0.19122-0.26671 0.94959-0.80471 0.28359 0.46029
  -4   2  20 23.8367 13.1586   1 0.19465-0.26107 0.94161-0.79673 0.31005 0.47581
  -4   2  21 249.952 17.2944   1 0.19780-0.25514 0.93300-0.78814 0.33600 0.49183
  -4   0 -19-17.6511 13.1564   1-0.43757 0.01736-0.85864 0.85886-0.35484-0.49622
  -4   0 -18 80.7082 6.93938   1-0.43463 0.02350-0.86760 0.86781-0.32940-0.47968
  -4   0 -17-28.8623 12.7646   1-0.43142 0.02936-0.87595 0.87615-0.30353-0.46358
  -4   0 -16-26.3744 12.2249   1-0.42794 0.03496-0.88369 0.88388-0.27715-0.44798
  -4   0 -15-18.6095 12.0124   1-0.42416 0.04025-0.89081 0.89100-0.25017-0.43299
  -4   0 -14 48.7051 5.50871   1-0.42006 0.04521-0.89732 0.89750-0.22248-0.41871
  -4   0 -13-8.19096 10.3067   1-0.41559 0.04982-0.90319 0.90336-0.19391-0.40530
  -4   0 -12 389.896 19.0692   1-0.41072 0.05402-0.90839 0.90855-0.16428-0.39296
  -4   0 -11 17.0286 4.10915   1-0.40536 0.05773-0.91288 0.91302-0.13334-0.38193
  -4   0 -10 479.358 19.2435   1-0.39944 0.06088-0.91657 0.91671-0.10075-0.37255
  -4   0  -9-18.3947 9.44936   1-0.39281 0.06333-0.91935 0.91948-0.06603-0.36529
  -4   0  -8 2778.10 38.5045   1-0.38530 0.06489-0.92103 0.92115-0.02854-0.36081
  -4   0  -7 6.49079 7.82493   1-0.37661 0.06527-0.92130 0.92141 0.01268-0.36006
  -4   0  -624553.00  101.37   1-0.36629 0.06403-0.91963 0.91973 0.05904-0.36444
  -4   0  -5 5.59767 5.85419   1-0.35362 0.06043-0.91507 0.91516 0.11277-0.37620
  -4   0  -4 4827.21 40.4713   1-0.33732 0.05319-0.90578 0.90586 0.17750-0.39896
  -4   0  -3 2.20737 4.39746   1-0.31496 0.03991-0.88784 0.88791 0.25949-0.43898
  -4   0  -2 507.248 12.0307   1-0.28161 0.01563-0.85206 0.85212 0.37001-0.50753
  -4   0  -1 3.12993 3.70339   1-0.22613-0.03078-0.77376 0.77381 0.52898-0.62452
  -4   0   0 2008.45 19.7676   1-0.12392-0.12392-0.58182 0.58187 0.75813-0.81170
  -4   0   1 3.96483 3.36134   1 0.04690-0.28567-0.13835 0.13839 0.97605-0.98765
  -4   0   216079.50 53.9517   1 0.18865-0.41834 0.41167-0.41164 0.91120-0.88082
  -4   0   3 3.84581 3.68877   1 0.22848-0.44910 0.70669-0.70668 0.70299-0.63064
  -4   0   4  583.14 12.2454   1 0.23073-0.44227 0.82465-0.82464 0.55389-0.43957
  -4   0   5 5.27773  3.9177   1 0.22672-0.42919 0.87548-0.87549 0.46544-0.30915
  -4   0   6 12.3063 5.61549   1 0.22296-0.41636 0.89996-0.89998 0.41372-0.21545
  -4   0   7 5.16611 5.34465   1 0.22039-0.40472 0.91253-0.91256 0.38377-0.14353
  -4   0   828342.00 104.023   1 0.21891-0.39417 0.91894-0.91897 0.36736-0.08515
  -4   0   9 6.83213 6.87925   1 0.21828-0.38447 0.92176-0.92180 0.35982-0.03563
  -4   0  10 5514.60 51.7036   1 0.21827-0.37539 0.92228-0.92233 0.35835 0.00781
  -4   0  11 21.2117 3.98833   1 0.21871-0.36675 0.92120-0.92126 0.36120 0.04693
  -4   0  12 4027.25 48.3222   1 0.21947-0.35844 0.91889-0.91896 0.36724 0.08287
  -4   0  13 6.19717 7.90741   1 0.22046-0.35036 0.91561-0.91569 0.37567 0.11641
  -4   0  14  175.34  13.223   1 0.22160-0.34242 0.91149-0.91158 0.38597 0.14809
  -4   0  15-5.21408 9.92732   1 0.22283-0.33459 0.90663-0.90673 0.39773 0.17830
  -4   0  16 43.2527 5.47009   1 0.22412-0.32680 0.90108-0.90119 0.41066 0.20734
  -4   0  17 0.74529 10.3539   1 0.22543-0.31904 0.89489-0.89501 0.42454 0.23543
  -4   0  18 169.539 13.0639   1 0.22672-0.31126 0.88807-0.88820 0.43921 0.26273
  -4   0  19 -16.919 13.0506   1 0.22798-0.30345 0.88064-0.88078 0.45453 0.28938
  -4   0  20 2.69664 12.5522   1 0.22918-0.29558 0.87261-0.87276 0.47041 0.31548
  -4   0  21 18.1155 11.7161   1 0.23031-0.28763 0.86397-0.86413 0.48675 0.34112
  -4   0  22 465.117 26.8269   1 0.23135-0.27960 0.85471-0.85488 0.50349 0.36635
  -3  -1 -20 130.683 11.3529   1-0.39803 0.03073-0.88569 0.81341-0.31896-0.56066
  -3  -1 -19 25.5044 13.1907   1-0.39442 0.03619-0.89443 0.82213-0.29060-0.54704
  -3  -1 -18 223.995 15.3217   1-0.39047 0.04130-0.90245 0.83014-0.26158-0.53409
  -3  -1 -17 12.5895 14.0191   1-0.38614 0.04605-0.90975 0.83743-0.23178-0.52192
  -3  -1 -16 558.518 24.5184   1-0.38142 0.05040-0.91629 0.84397-0.20107-0.51065
  -3  -1 -15 904.009 29.4243   1-0.37625 0.05430-0.92205 0.84971-0.16929-0.50046
  -3  -1 -14 148.665 12.0287   1-0.37057 0.05770-0.92695 0.85460-0.13624-0.49154
  -3  -1 -13 424.824 20.1094   1-0.36431 0.06051-0.93092 0.85856-0.10165-0.48416
  -3  -1 -12 41.8981 4.69149   1-0.35736 0.06263-0.93383 0.86146-0.06519-0.47864
  -3  -1 -11 3474.97 46.8716   1-0.34958 0.06392-0.93551 0.86313-0.02646-0.47541
  -3  -1 -10 13.1639 8.25754   1-0.34079 0.06420-0.93569 0.86331 0.01512-0.47501
  -3  -1  -910276.10 72.1154   1-0.33072 0.06321-0.93400 0.86161 0.06029-0.47821
  -3  -1  -8 1202.40 25.0351   1-0.31899 0.06055-0.92984 0.85744 0.11005-0.48600
  -3  -1  -7 1751.40 26.9476   1-0.30505 0.05568-0.92228 0.84987 0.16580-0.49977
  -3  -1  -6 2811.32 31.3523   1-0.28807 0.04777-0.90981 0.83739 0.22947-0.52147
  -3  -1  -5 7147.22 46.4066   1-0.26675 0.03553-0.88986 0.81742 0.30379-0.55382
  -3  -1  -414738.00 61.4644   1-0.23903 0.01688-0.85790 0.78545 0.39251-0.60056
  -3  -1  -3 4483.48 31.2568   1-0.20160-0.01148-0.80567 0.73322 0.50037-0.66645
  -3  -1  -226226.90 265.049   1-0.14929-0.05472-0.71804 0.64558 0.63158-0.75568
  -3  -1  -1 67.7761 4.75087   1-0.07556-0.11938-0.56942 0.49695 0.78299-0.86512
  -3  -1   0 4113.14 24.3535   1 0.02188-0.20775-0.33056 0.25808 0.92602-0.96618
  -3  -1   1 119.012 4.79382   1 0.12662-0.30341-0.01153-0.06096 0.99581-0.99399
  -3  -1   2 37.8435 3.12486   1 0.20588-0.37360 0.29998-0.37248 0.95388-0.91009
  -3  -1   3 8499.80 36.9538   1 0.24745-0.40610 0.52499-0.59750 0.84845-0.76269
  -3  -1   4 1680.42 17.8181   1 0.26403-0.41360 0.66291-0.73543 0.74094-0.61321
  -3  -1   512856.70 52.8828   1 0.26910-0.40961 0.74406-0.81659 0.65503-0.48533
  -3  -1   6 1288.23 18.4999   1 0.26976-0.40120 0.79253-0.86507 0.59208-0.38040
  -3  -1   7 7538.83  47.988   1 0.26899-0.39135 0.82226-0.89480 0.54759-0.29394
  -3  -1   8 578.329 15.3423   1 0.26796-0.38125 0.84082-0.91337 0.51690-0.22128
  -3  -1   913028.00  72.375   1 0.26709-0.37131 0.85237-0.92494 0.49644-0.15884
  -3  -1  10 4520.36 45.7589   1 0.26651-0.36165 0.85930-0.93187 0.48359-0.10402
  -3  -1  11 1781.41 31.2138   1 0.26622-0.35229 0.86300-0.93558 0.47651-0.05497
  -3  -1  12 1932.19 34.1493   1 0.26619-0.34319 0.86435-0.93694 0.47386-0.01035
  -3  -1  13 677.853 22.0966   1 0.26639-0.33431 0.86389-0.93650 0.47469 0.03080
  -3  -1  14 1076.24 27.9522   1 0.26675-0.32561 0.86200-0.93461 0.47827 0.06920
  -3  -1  15 77.0936 6.85312   1 0.26724-0.31702 0.85891-0.93153 0.48407 0.10537
  -3  -1  16 18.7881 4.88927   1 0.26782-0.30853 0.85478-0.92741 0.49168 0.13973
  -3  -1  17 298.741 19.5191   1 0.26845-0.30009 0.84974-0.92238 0.50078 0.17260
  -3  -1  18 28.5046 12.9028   1 0.26910-0.29167 0.84387-0.91652 0.51114 0.20422
  -3  -1  19  37.442 6.22406   1 0.26976-0.28326 0.83721-0.90987 0.52254 0.23479
  -3  -1  20 42.5167 14.7884   1 0.27039-0.27482 0.82981-0.90248 0.53483 0.26447
  -3  -1  21  62.178 7.31759   1 0.27098-0.26633 0.82169-0.89437 0.54788 0.29340
  -3  -1  22 10.4066 13.4079   1 0.27150-0.25778 0.81287-0.88555 0.56158 0.32167
  -3   1 -20 124.452 10.7203   1-0.42965 0.06232-0.82110 0.89384-0.45942-0.42023
  -3   1 -19 13.6705 13.1733   1-0.42808 0.06982-0.83073 0.90345-0.43965-0.39803
  -3   1 -18 248.413  16.286   1-0.42638 0.07719-0.83978 0.91249-0.41999-0.37571
  -3   1 -17 32.0103 13.9231   1-0.42454 0.08443-0.84827 0.92098-0.40047-0.35326
  -3   1 -16 571.421 26.8468   1-0.42258 0.09154-0.85623 0.92892-0.38110-0.33066
  -3   1 -15 883.617  29.709   1-0.42052 0.09855-0.86365 0.93633-0.36192-0.30786
  -3   1 -14 166.531 12.4092   1-0.41835 0.10546-0.87055 0.94323-0.34297-0.28485
  -3   1 -13 456.098 21.1313   1-0.41610 0.11228-0.87695 0.94961-0.32429-0.26155
  -3   1 -12 40.3833 5.16395   1-0.41378 0.11903-0.88284 0.95550-0.30594-0.23792
  -3   1 -11 3685.04 49.2332   1-0.41141 0.12573-0.88824 0.96088-0.28803-0.21387
  -3   1 -10 1.58587   9.733   1-0.40901 0.13240-0.89313 0.96577-0.27065-0.18927
  -3   1  -910426.10  74.835   1-0.40661 0.13907-0.89752 0.97015-0.25397-0.16398
  -3   1  -8 1253.01 27.2979   1-0.40426 0.14580-0.90140 0.97402-0.23823-0.13774
  -3   1  -7 1804.52  28.581   1-0.40203 0.15264-0.90473 0.97734-0.22379-0.11021
  -3   1  -6 2932.01 34.6536   1-0.40002 0.15970-0.90747 0.98007-0.21119-0.08084
  -3   1  -5 7342.70 51.4392   1-0.39839 0.16714-0.90950 0.98209-0.20136-0.04869
  -3   1  -415561.80 70.5621   1-0.39742 0.17525-0.91059 0.98317-0.19598-0.01210
  -3   1  -3 4658.32 36.6046   1-0.39766 0.18455-0.91019 0.98276-0.19836 0.03225
  -3   1  -226611.10 310.438   1-0.40024 0.19621-0.90664 0.97920-0.21620 0.09206
  -3   1  -1 35.1515 2.10847   1-0.40797 0.21301-0.89328 0.96583-0.27192 0.18975
  -3   1   0 3988.92 27.0982   1-0.42721 0.24132-0.82060 0.89315-0.46266 0.42247
  -3   1   1 131.475 5.01516   1-0.25098 0.07416 0.18813-0.11559-0.98138 0.98316
  -3   1   2-33.7471 6.39418   1 0.08208-0.24982 0.91448-0.84196-0.36925 0.41300
  -3   1   310330.40 47.8072   1 0.13868-0.29735 0.96848-0.89597-0.17213 0.25785
  -3   1   4 1482.32 19.5193   1 0.16063-0.31023 0.97963-0.90712-0.08294 0.21064
  -3   1   516403.10 68.4427   1 0.17348-0.31401 0.98265-0.91016-0.02627 0.19595
  -3   1   6 1577.61 23.0633   1 0.18265-0.31411 0.98287-0.91039 0.01659 0.19506
  -3   1   7 8294.35 54.9995   1 0.18995-0.31233 0.98169-0.90922 0.05236 0.20126
  -3   1   8 620.142 16.8392   1 0.19613-0.30944 0.97961-0.90714 0.08401 0.21158
  -3   1   913849.00 78.2757   1 0.20157-0.30581 0.97684-0.90438 0.11306 0.22450
  -3   1  10 4740.46 48.6008   1 0.20648-0.30165 0.97347-0.90102 0.14037 0.23917
  -3   1  11 1988.32 33.6009   1 0.21098-0.29707 0.96956-0.89713 0.16644 0.25507
  -3   1  12 2037.90 35.7319   1 0.21514-0.29217 0.96514-0.89271 0.19162 0.27186
  -3   1  13 732.024 22.5624   1 0.21903-0.28698 0.96021-0.88779 0.21612 0.28933
  -3   1  14 1103.89 29.1467   1 0.22266-0.28154 0.95478-0.88238 0.24011 0.30732
  -3   1  15 95.9622 8.06798   1 0.22607-0.27587 0.94886-0.87646 0.26368 0.32572
  -3   1  16 8.58979 10.8086   1 0.22926-0.27000 0.94243-0.87004 0.28693 0.34444
  -3   1  17 303.583 18.4638   1 0.23226-0.26392 0.93548-0.86310 0.30991 0.36343
  -3   1  18  38.764  6.0621   1 0.23506-0.25765 0.92802-0.85565 0.33268 0.38264
  -3   1  19  29.516 13.7261   1 0.23768-0.25120 0.92003-0.84767 0.35526 0.40204
  -3   1  20 35.0764 12.4528   1 0.24011-0.24456 0.91149-0.83914 0.37768 0.42158
  -3   1  21 65.5251 7.23639   1 0.24235-0.23773 0.90240-0.83005 0.39998 0.44126
  -3   1  22-4.14987 14.4503   1 0.24441-0.23072 0.89273-0.82039 0.42217 0.46105
  -3   3 -19 110.415 9.47792   1-0.45299 0.09471-0.73798 0.95572-0.58602-0.25169
  -3   3 -18 176.089 15.0306   1-0.45270 0.10349-0.74536 0.96310-0.57540-0.22033
  -3   3 -17 81.7647 8.25567   1-0.45238 0.11224-0.75191 0.96963-0.56575-0.18801
  -3   3 -16 522.845 25.7441   1-0.45204 0.12098-0.75755 0.97526-0.55724-0.15455
  -3   3 -15  93.206  6.9102   1-0.45171 0.12972-0.76223 0.97993-0.55005-0.11977
  -3   3 -14 979.619 30.1864   1-0.45141 0.13848-0.76584 0.98354-0.54443-0.08342
  -3   3 -13 39.0356 5.15099   1-0.45115 0.14730-0.76824 0.98593-0.54067-0.04520
  -3   3 -12 569.093 22.3585   1-0.45097 0.15619-0.76924 0.98692-0.53915-0.00475
  -3   3 -11 50.4335 4.84746   1-0.45088 0.16517-0.76857 0.98623-0.54034 0.03842
  -3   3 -10 2046.13 36.0115   1-0.45089 0.17426-0.76581 0.98347-0.54485 0.08490
  -3   3  -9 99.8309 7.41451   1-0.45102 0.18346-0.76042 0.97807-0.55345 0.13546
  -3   3  -8 1347.79  26.622   1-0.45123 0.19274-0.75154 0.96917-0.56713 0.19112
  -3   3  -7  457.80  15.981   1-0.45142 0.20201-0.73788 0.95551-0.58720 0.25317
  -3   3  -6 612.716 16.6538   1-0.45140 0.21105-0.71749 0.93511-0.61530 0.32324
  -3   3  -5 2821.88 32.0399   1-0.45069 0.21942-0.68725 0.90486-0.65343 0.40334
  -3   3  -4 3693.58 34.2485   1-0.44836 0.22616-0.64221 0.85981-0.70373 0.49562
  -3   3  -3 1783.25 22.7079   1-0.44251 0.22938-0.57457 0.79216-0.76772 0.60157
  -3   3  -2 6650.39 41.0182   1-0.42958 0.22552-0.47280 0.69038-0.84390 0.71973
  -3   3  -1 4705.12 33.0075   1-0.40370 0.20871-0.32301 0.54058-0.92291 0.84071
  -3   3   014898.10 56.6642   1-0.35791 0.17200-0.11762 0.33518-0.98175 0.94153
  -3   3   1 904.776 14.5369   1-0.29012 0.11328 0.12738 0.09017-0.98879 0.99054
  -3   3   218817.00 64.1667   1-0.20957 0.04180 0.36856-0.15102-0.92964 0.97337
  -3   3   3 4.61618 4.64747   1-0.13165-0.02705 0.56555-0.34801-0.82347 0.90917
  -3   3   410755.60 52.2534   1-0.06613-0.08350 0.70711-0.48958-0.70180 0.82947
  -3   3   5 4.50423 4.58149   1-0.01462-0.12594 0.80281-0.58529-0.58529 0.75493
  -3   3   6 4335.86 37.2684   1 0.02517-0.15665 0.86644-0.64894-0.48157 0.69318
  -3   3   7 1383.02 22.7618   1 0.05616-0.17857 0.90893-0.69143-0.39139 0.64498
  -3   3   8 137.446 9.60973   1 0.08076-0.19410 0.93754-0.72005-0.31306 0.60862
  -3   3   9 701.481 18.3445   1 0.10072-0.20498 0.95687-0.73939-0.24442 0.58195
  -3   3  10 499.341 17.1936   1 0.11725-0.21245 0.96981-0.75234-0.18351 0.56301
  -3   3  11  360.53 15.7144   1 0.13122-0.21735 0.97821-0.76076-0.12875 0.55023
  -3   3  12 23.4338 8.42482   1 0.14322-0.22027 0.98327-0.76582-0.07891 0.54236
  -3   3  13 40.8133 4.61611   1 0.15368-0.22165 0.98578-0.76834-0.03301 0.53844
  -3   3  14 2416.98 43.2676   1 0.16289-0.22180 0.98627-0.76885 0.00968 0.53772
  -3   3  15 208.319 16.6475   1 0.17110-0.22093 0.98514-0.76772 0.04974 0.53963
  -3   3  16 1141.06 32.8084   1 0.17846-0.21922 0.98262-0.76521 0.08763 0.54371
  -3   3  17-13.7138 13.1321   1 0.18511-0.21680 0.97892-0.76152 0.12371 0.54961
  -3   3  18 1543.93 40.9302   1 0.19114-0.21376 0.97417-0.75678 0.15826 0.55703
  -3   3  19 8.19778  14.199   1 0.19664-0.21018 0.96846-0.75108 0.19152 0.56574
  -3   3  20 355.562 23.6618   1 0.20165-0.20612 0.96186-0.74449 0.22368 0.57556
  -3   3  21 9.15923 14.4282   1 0.20622-0.20163 0.95442-0.73706 0.25488 0.58632
  -3   5 -18 159.526 12.1261   1-0.46753 0.11829-0.62392 0.98668-0.71226-0.08351
  -3   5 -17 110.656 9.32327   1-0.46757 0.12740-0.62639 0.98914-0.70983-0.04397
  -3   5 -16 180.602 13.5437   1-0.46750 0.13641-0.62735 0.99008-0.70893-0.00290
  -3   5 -15 859.583 31.9906   1-0.46731 0.14529-0.62660 0.98932-0.70976 0.03991
  -3   5 -14 21.6281  11.525   1-0.46699 0.15404-0.62391 0.98663-0.71255 0.08467
  -3   5 -13 59.5675 5.94254   1-0.46650 0.16262-0.61897 0.98168-0.71757 0.13166
  -3   5 -12 447.661  22.354   1-0.46578 0.17098-0.61139 0.97408-0.72509 0.18116
  -3   5 -11 2009.27 39.5876   1-0.46477 0.17904-0.60065 0.96333-0.73544 0.23348
  -3   5 -10 238.823 15.0968   1-0.46334 0.18668-0.58609 0.94877-0.74895 0.28896
  -3   5  -9 1809.96 34.0594   1-0.46132 0.19373-0.56687 0.92954-0.76593 0.34792
  -3   5  -8 421.502 16.9878   1-0.45846 0.19995-0.54190 0.90456-0.78667 0.41063
  -3   5  -7 647.927 19.4484   1-0.45441 0.20496-0.50980 0.87245-0.81129 0.47722
  -3   5  -6  125.49  7.8946   1-0.44865 0.20828-0.46889 0.83153-0.83967 0.54758
  -3   5  -5 369.462  14.285   1-0.44051 0.20921-0.41717 0.77980-0.87124 0.62112
  -3   5  -4 2205.31  29.962   1-0.42909 0.20687-0.35245 0.71507-0.90465 0.69650
  -3   5  -3 612.451 15.9046   1-0.41332 0.20017-0.27271 0.63533-0.93751 0.77134
  -3   5  -2 6311.13 47.0858   1-0.39209 0.18801-0.17673 0.53933-0.96615 0.84195
  -3   5  -1 8532.57 53.4839   1-0.36450 0.16949-0.06495 0.42754-0.98574 0.90351
  -3   5   0-15.2351 7.29898   1-0.33035 0.14441 0.05959 0.30299-0.99113 0.95087
  -3   5   1 57.5196 4.17792   1-0.29042 0.11355 0.19109 0.17149-0.97828 0.98000
  -3   5   2 1465.46 22.6669   1-0.24658 0.07878 0.32194 0.04062-0.94585 0.98954
  -3   5   314630.20 69.8975   1-0.20131 0.04259 0.44473-0.08218-0.89573 0.98139
  -3   5   4 1651.28 24.6963   1-0.15704 0.00739 0.55408-0.19153-0.83226 0.95989
  -3   5   5 4318.82 40.3038   1-0.11558-0.02500 0.64743-0.28489-0.76062 0.93023
  -3   5   6 1262.59  23.102   1-0.07793-0.05358 0.72466-0.36214-0.68549 0.89707
  -3   5   7 747.827 19.0136   1-0.04442-0.07802 0.78720-0.42469-0.61031 0.86386
  -3   5   8 90.8467 7.17084   1-0.01491-0.09845 0.83712-0.47462-0.53727 0.83280
  -3   5   9 419.992 16.1052   1 0.01095-0.11524 0.87658-0.51408-0.46755 0.80505
  -3   5  10 196.657 13.2542   1 0.03361-0.12882 0.90753-0.54504-0.40164 0.78112
  -3   5  11 566.974 20.2106   1 0.05352-0.13966 0.93160-0.56912-0.33961 0.76106
  -3   5  12 770.018 24.8393   1 0.07109-0.14816 0.95012-0.58765-0.28129 0.74470
  -3   5  13 1089.41 30.6755   1 0.08667-0.15467 0.96412-0.60166-0.22638 0.73178
  -3   5  14 223.823 16.9981   1 0.10055-0.15948 0.97442-0.61197-0.17458 0.72194
  -3   5  15 96.5266 8.06448   1 0.11300-0.16286 0.98166-0.61922-0.12554 0.71488
  -3   5  16 261.974 19.3041   1 0.12420-0.16499 0.98632-0.62389-0.07897 0.71028
  -3   5  17 1187.83 36.3931   1 0.13433-0.16604 0.98878-0.62636-0.03456 0.70785
  -3   5  18 19.5823 14.5361   1 0.14352-0.16616 0.98934-0.62693 0.00792 0.70734
  -3   5  19 86.2574 7.63427   1 0.15189-0.16546 0.98824-0.62583 0.04870 0.70852
  -3   5  20  3.1192 14.7408   1 0.15952-0.16402 0.98563-0.62324 0.08799 0.71121
  -3   7 -16 34.0736 13.8139   1-0.47039 0.13927-0.47877 0.98653-0.82530 0.11344
  -3   7 -15 69.4519 6.99546   1-0.46938 0.14734-0.47259 0.98033-0.82957 0.15968
  -3   7 -14 5.25106 11.3436   1-0.46801 0.15504-0.46391 0.97164-0.83541 0.20750
  -3   7 -13 198.369 14.3893   1-0.46619 0.16229-0.45241 0.96014-0.84292 0.25698
  -3   7 -12 382.577 20.5373   1-0.46383 0.16900-0.43773 0.94545-0.85215 0.30819
  -3   7 -11 49.5844 5.90448   1-0.46081 0.17505-0.41940 0.92711-0.86314 0.36115
  -3   7 -10 164.715 12.8062   1-0.45697 0.18029-0.39691 0.90461-0.87586 0.41584
  -3   7  -9 265.312 17.3348   1-0.45213 0.18452-0.36967 0.87736-0.89017 0.47213
  -3   7  -8 1086.78 28.6721   1-0.44605 0.18751-0.33703 0.84471-0.90584 0.52977
  -3   7  -7 199.812  14.278   1-0.43845 0.18899-0.29832 0.80599-0.92245 0.58835
  -3   7  -6 1437.06 30.0755   1-0.42902 0.18862-0.25286 0.76052-0.93934 0.64722
  -3   7  -5 255.173  14.438   1-0.41739 0.18606-0.20008 0.70773-0.95564 0.70548
  -3   7  -4 853.755 22.8499   1-0.40321 0.18096-0.13961 0.64725-0.97013 0.76195
  -3   7  -3 624.724 18.5832   1-0.38617 0.17299-0.07141 0.57904-0.98137 0.81516
  -3   7  -2 72.7992   4.153   1-0.36606 0.16196 0.00405 0.50357-0.98771 0.86347
  -3   7  -1 7.61138 7.75105   1-0.34283 0.14780 0.08571 0.42190-0.98749 0.90522
  -3   7   0 439.083 15.9939   1-0.31665 0.13069 0.17189 0.33571-0.97927 0.93898
  -3   7   1 135.854 9.99686   1-0.28795 0.11106 0.26036 0.24723-0.96209 0.96377
  -3   7   2-3.34988 7.58362   1-0.25738 0.08956 0.34862 0.15896-0.93564 0.97930
  -3   7   3 38.1612 3.62439   1-0.22572 0.06697 0.43418 0.07340-0.90036 0.98599
  -3   7   4 733.439 20.4529   1-0.19380 0.04412 0.51490-0.00734-0.85732 0.98492
  -3   7   5 464.006 16.5966   1-0.16238 0.02177 0.58921-0.08165-0.80802 0.97759
  -3   7   6 464.604 17.2813   1-0.13208 0.00055 0.65614-0.14859-0.75412 0.96567
  -3   7   7 954.555  24.684   1-0.10334-0.01912 0.71533-0.20780-0.69725 0.95077
  -3   7   8 1114.40 27.1173   1-0.07642-0.03696 0.76689-0.25937-0.63882 0.93432
  -3   7   9 1174.38 28.7884   1-0.05146-0.05285 0.81123-0.30371-0.57997 0.91744
  -3   7  10 1531.39 32.9231   1-0.02846-0.06679 0.84895-0.34144-0.52155 0.90099
  -3   7  11 782.917   26.45   1-0.00735-0.07883 0.88071-0.37321-0.46416 0.88557
  -3   7  12 397.343 19.7908   1 0.01198-0.08908 0.90720-0.39971-0.40817 0.87155
  -3   7  13 129.504 11.5495   1 0.02966-0.09769 0.92905-0.42156-0.35381 0.85917
  -3   7  14 231.275 17.8423   1 0.04583-0.10479 0.94683-0.43936-0.30119 0.84852
  -3   7  15 2.49932 11.2701   1 0.06063-0.11051 0.96105-0.45359-0.25032 0.83962
  -3   7  16 25.8448 11.0953   1 0.07419-0.11500 0.97215-0.46469-0.20116 0.83244
  -3   7  17 2.85643 13.0899   1 0.08662-0.11836 0.98049-0.47305-0.15366 0.82691
  -3   7  18-9.13589 14.1751   1 0.09805-0.12071 0.98639-0.47896-0.10771 0.82293
  -3   9 -13 26.0475 15.0576   1-0.45604 0.15211-0.28569 0.93844-0.92143 0.33545
  -3   9 -12 185.704  14.622   1-0.45214 0.15729-0.26714 0.91988-0.92854 0.38454
  -3   9 -11  11.637 11.0273   1-0.44745 0.16167-0.24525 0.89797-0.93634 0.43432
  -3   9 -10 121.219 10.5752   1-0.44183 0.16513-0.21971 0.87243-0.94465 0.48460
  -3   9  -9   3.736  10.163   1-0.43517 0.16753-0.19025 0.84296-0.95322 0.53514
  -3   9  -8 630.259 24.2942   1-0.42730 0.16874-0.15661 0.80931-0.96171 0.58560
  -3   9  -7 8.80875 9.26599   1-0.41809 0.16860-0.11856 0.77125-0.96968 0.63555
  -3   9  -6 11.0599 9.80203   1-0.40737 0.16695-0.07596 0.72864-0.97662 0.68445
  -3   9  -5 464.341 19.6869   1-0.39501 0.16366-0.02876 0.68143-0.98189 0.73170
  -3   9  -4 262.259 17.3123   1-0.38090 0.15862 0.02292 0.62975-0.98482 0.77660
  -3   9  -3 352.867 18.5605   1-0.36495 0.15175 0.07879 0.57387-0.98466 0.81842
  -3   9  -2 397.385 18.2501   1-0.34717 0.14304 0.13835 0.51429-0.98069 0.85642
  -3   9  -1 1435.82 31.6538   1-0.32761 0.13255 0.20090 0.45174-0.97224 0.88995
  -3   9   0 18.5204 4.49367   1-0.30642 0.12044 0.26552 0.38710-0.95880 0.91848
  -3   9   1 29.1828 4.39927   1-0.28383 0.10691 0.33117 0.32144-0.94003 0.94168
  -3   9   2 183.122 13.5048   1-0.26013 0.09228 0.39673 0.25588-0.91582 0.95944
  -3   9   3 60.1269  5.0873   1-0.23566 0.07689 0.46106 0.19153-0.88633 0.97192
  -3   9   4 679.319 23.1888   1-0.21080 0.06110 0.52315 0.12943-0.85192 0.97949
  -3   9   5-5.32098 10.1889   1-0.18591 0.04529 0.58213 0.07045-0.81316 0.98271
  -3   9   6  780.36 25.3391   1-0.16132 0.02977 0.63731 0.01526-0.77073 0.98225
  -3   9   7 8.17156 9.63597   1-0.13732 0.01484 0.68824-0.03569-0.72536 0.97885
  -3   9   8   58.44 5.58505   1-0.11412 0.00071 0.73467-0.08212-0.67777 0.97323
  -3   9   9 50.4364 5.81665   1-0.09190-0.01244 0.77652-0.12398-0.62865 0.96609
  -3   9  10 437.644 22.0454   1-0.07076-0.02451 0.81383-0.16130-0.57861 0.95801
  -3   9  11 185.296 13.7535   1-0.05076-0.03544 0.84679-0.19427-0.52813 0.94951
  -3   9  12 60.2841  6.7162   1-0.03192-0.04520 0.87561-0.22310-0.47765 0.94100
  -3   9  13 110.436 8.61218   1-0.01424-0.05381 0.90056-0.24806-0.42747 0.93280
  -3   9  14-0.90002 13.0114   1 0.00232-0.06129 0.92194-0.26945-0.37785 0.92515
  -3   9  15-13.3618 13.7648   1 0.01779-0.06770 0.94002-0.28753-0.32894 0.91821
  -3  11  -8-7.88657 12.2366   1-0.40714 0.14855 0.00081 0.79691-0.97978 0.60364
  -3  11  -7 28.7414 14.5927   1-0.39752 0.14800 0.03541 0.76230-0.98117 0.64700
  -3  11  -6    0.00 10.9869   1-0.38675 0.14630 0.07308 0.72463-0.98117 0.68897
  -3  11  -5 36.6125 13.4603   1-0.37477 0.14340 0.11369 0.68400-0.97940 0.72918
  -3  11  -4 25.6025 12.3891   1-0.36157 0.13927 0.15707 0.64061-0.97549 0.76724
  -3  11  -3 77.2156 6.53392   1-0.34713 0.13390 0.20293 0.59474-0.96904 0.80276
  -3  11  -2 0.74565 11.8602   1-0.33150 0.12734 0.25090 0.54676-0.95970 0.83539
  -3  11  -1 269.883 19.1153   1-0.31472 0.11964 0.30054 0.49712-0.94716 0.86484
  -3  11   0 0.73257 11.0857   1-0.29692 0.11091 0.35130 0.44634-0.93121 0.89085
  -3  11   1  366.22 20.7655   1-0.27821 0.10127 0.40262 0.39502-0.91168 0.91330
  -3  11   2 19.0842 10.8375   1-0.25876 0.09090 0.45388 0.34375-0.88855 0.93214
  -3  11   3 342.027  20.436   1-0.23876 0.07996 0.50449 0.29313-0.86186 0.94743
  -3  11   4 3.74595 11.8694   1-0.21839 0.06867 0.55386 0.24374-0.83180 0.95933
  -3  11   5 94.3921 7.07982   1-0.19786 0.05721 0.60150 0.19610-0.79859 0.96810
  -3  11   6 15.5303 12.8067   1-0.17736 0.04578 0.64695 0.15064-0.76257 0.97405
  -3  11   7 78.8189  7.0782   1-0.15706 0.03455 0.68987 0.10771-0.72409 0.97754
  -3  11   8 21.5507 5.91236   1-0.13711 0.02367 0.72999 0.06758-0.68353 0.97896
  -3  11   9 12.7552 11.1197   1-0.11765 0.01328 0.76714 0.03042-0.64129 0.97869
  -3  11  10-1.76831 12.1873   1-0.09878 0.00348 0.80122-0.00367-0.59773 0.97710
  -2  12  -4 65.2778 7.23585   1-0.31862 0.15827 0.23357 0.63661-0.96586 0.77099
  -2  12  -3-19.3107 12.5378   1-0.30473 0.15345 0.27515 0.59502-0.95621 0.80331
  -2  12  -2 89.9946 7.63037   1-0.28988 0.14767 0.31820 0.55196-0.94401 0.83309
  -2  12  -1 0.82051  11.748   1-0.27416 0.14102 0.36236 0.50779-0.92909 0.86014
  -2  12   0 74.4785 7.94844   1-0.25764 0.13357 0.40722 0.46293-0.91131 0.88433
  -2  12   1 84.4129 7.16309   1-0.24043 0.12543 0.45234 0.41780-0.89060 0.90559
  -2  12   2 103.287 8.38649   1-0.22265 0.11673 0.49728 0.37284-0.86695 0.92392
  -2  12   3 56.9492  6.3744   1-0.20445 0.10760 0.54162 0.32850-0.84042 0.93936
  -2  12   4 12.5417 12.7078   1-0.18596 0.09819 0.58493 0.28518-0.81115 0.95206
  -2  12   5 102.178 7.59249   1-0.16733 0.08863 0.62683 0.24326-0.77929 0.96218
  -2  12   6-3.45868 12.4103   1-0.14870 0.07906 0.66701 0.20307-0.74509 0.96994
  -2  10 -12 11.0735 11.0735   1-0.41310 0.18019-0.17226 0.89750-0.96235 0.43173
  -2  10 -11 71.5181 6.54782   1-0.40740 0.18357-0.14855 0.87378-0.96780 0.47915
  -2  10 -10 108.323 8.46264   1-0.40078 0.18602-0.12159 0.84681-0.97320 0.52652
  -2  10  -9 119.589 10.0796   1-0.39312 0.18743-0.09123 0.81644-0.97827 0.57356
  -2  10  -8 35.8496 11.9391   1-0.38434 0.18773-0.05736 0.78256-0.98268 0.61995
  -2  10  -7 269.186 18.7718   1-0.37434 0.18680-0.01992 0.74511-0.98607 0.66531
  -2  10  -6 368.758 20.0568   1-0.36303 0.18456 0.02107 0.70411-0.98799 0.70921
  -2  10  -5-17.8227 10.9678   1-0.35034 0.18094 0.06551 0.65966-0.98798 0.75117
  -2  10  -4 238.589 16.5408   1-0.33624 0.17591 0.11318 0.61198-0.98555 0.79071
  -2  10  -3-20.8121 10.9989   1-0.32071 0.16946 0.16374 0.56141-0.98022 0.82736
  -2  10  -2 428.758 19.7687   1-0.30380 0.16161 0.21675 0.50840-0.97154 0.86065
  -2  10  -1 33.2433 5.09037   1-0.28557 0.15246 0.27161 0.45352-0.95913 0.89021
  -2  10   0 114.169 10.0629   1-0.26618 0.14214 0.32767 0.39745-0.94270 0.91576
  -2  10   1 20.7047 10.3666   1-0.24578 0.13081 0.38419 0.34092-0.92212 0.93714
  -2  10   2  322.15 17.2296   1-0.22459 0.11870 0.44041 0.28470-0.89735 0.95435
  -2  10   3  201.22  15.764   1-0.20286 0.10603 0.49557 0.22952-0.86854 0.96751
  -2  10   4 6.49192 10.0152   1-0.18082 0.09306 0.54901 0.17607-0.83594 0.97688
  -2  10   5 94.8156  6.5546   1-0.15872 0.08003 0.60012 0.12495-0.79991 0.98283
  -2  10   6 27.1501 12.6255   1-0.13678 0.06717 0.64843 0.07664-0.76089 0.98578
  -2  10   7 257.326 18.1084   1-0.11522 0.05468 0.69356 0.03149-0.71937 0.98623
  -2  10   8 303.343 19.1498   1-0.09419 0.04272 0.73529-0.01025-0.67582 0.98466
  -2  10   9-0.75713 11.1016   1-0.07384 0.03144 0.77349-0.04846-0.63073 0.98154
  -2  10  10 70.4485 6.40849   1-0.05426 0.02093 0.80813-0.08310-0.58453 0.97731
  -2  10  11 22.4471 12.4707   1-0.03552 0.01127 0.83924-0.11422-0.53761 0.97237
  -2  10  12 122.489 9.06433   1-0.01767 0.00249 0.86694-0.14193-0.49031 0.96704
  -2  10  13 29.5138 14.8718   1-0.00072-0.00539 0.89136-0.16636-0.44291 0.96161
  -2   8 -15 205.951 14.4615   1-0.43728 0.17719-0.38365 0.96389-0.88857 0.23206
  -2   8 -14 -14.189 11.5627   1-0.43495 0.18393-0.37124 0.95147-0.89488 0.28035
  -2   8 -13 295.431 20.6633   1-0.43203 0.19008-0.35586 0.93608-0.90238 0.32981
  -2   8 -12 685.354 27.3584   1-0.42842 0.19554-0.33719 0.91741-0.91100 0.38041
  -2   8 -11 260.388  18.124   1-0.42400 0.20019-0.31488 0.89509-0.92065 0.43203
  -2   8 -10  30.251 12.2988   1-0.41862 0.20388-0.28855 0.86875-0.93115 0.48451
  -2   8  -9 215.322 16.0708   1-0.41212 0.20645-0.25781 0.83800-0.94224 0.53757
  -2   8  -8-30.6503 10.8971   1-0.40431 0.20772-0.22228 0.80246-0.95356 0.59086
  -2   8  -7 224.921 15.6275   1-0.39500 0.20748-0.18161 0.76178-0.96459 0.64387
  -2   8  -6 13.8584 9.52102   1-0.38397 0.20552-0.13554 0.71570-0.97471 0.69596
  -2   8  -5 461.056 18.7497   1-0.37103 0.20165-0.08394 0.66409-0.98313 0.74635
  -2   8  -4 245.317 14.9178   1-0.35600 0.19570-0.02690 0.60704-0.98896 0.79415
  -2   8  -3 730.692 21.5632   1-0.33879 0.18756 0.03527 0.54486-0.99121 0.83838
  -2   8  -2 181.594 12.4213   1-0.31935 0.17719 0.10194 0.47819-0.98892 0.87806
  -2   8  -1 433.223 17.0525   1-0.29778 0.16469 0.17216 0.40796-0.98119 0.91230
  -2   8   0 71.5848 5.68291   1-0.27427 0.15025 0.24471 0.33540-0.96735 0.94044
  -2   8   1 1252.48 26.6634   1-0.24915 0.13420 0.31817 0.26192-0.94701 0.96207
  -2   8   2 402.473 16.2652   1-0.22282 0.11695 0.39103 0.18905-0.92014 0.97717
  -2   8   3 250.486  14.435   1-0.19578 0.09898 0.46185 0.11822-0.88705 0.98606
  -2   8   4 390.782 17.3739   1-0.16850 0.08077 0.52935 0.05071-0.84838 0.98936
  -2   8   5 409.765 18.4948   1-0.14145 0.06280 0.59254-0.01248-0.80498 0.98793
  -2   8   6  210.92 14.7657   1-0.11503 0.04545 0.65071-0.07066-0.75782 0.98275
  -2   8   7 555.328 20.9252   1-0.08955 0.02904 0.70348-0.12345-0.70788 0.97478
  -2   8   8  349.21 18.9902   1-0.06524 0.01380 0.75074-0.17072-0.65608 0.96495
  -2   8   9  828.96 26.5562   1-0.04224-0.00013 0.79257-0.21255-0.60322 0.95406
  -2   8  10 25.8492 10.8135   1-0.02062-0.01268 0.82921-0.24920-0.54997 0.94279
  -2   8  11  283.67 18.1854   1-0.00040-0.02383 0.86099-0.28099-0.49685 0.93164
  -2   8  12 73.3279  6.3618   1 0.01845-0.03360 0.88828-0.30829-0.44426 0.92102
  -2   8  13 355.723 21.6186   1 0.03597-0.04205 0.91147-0.33149-0.39248 0.91121
  -2   8  14 211.392 14.2864   1 0.05223-0.04924 0.93096-0.35099-0.34170 0.90240
  -2   8  15 133.518 11.7612   1 0.06732-0.05525 0.94708-0.36712-0.29203 0.89471
  -2   8  16-23.6409 14.0579   1 0.08130-0.06017 0.96018-0.38023-0.24353 0.88818
  -2   8  17-8.06125 14.5326   1 0.09427-0.06406 0.97054-0.39060-0.19622 0.88285
  -2   6 -18 220.476 17.2278   1-0.44315 0.15587-0.55200 0.98725-0.78526 0.00287
  -2   6 -17 2.94947 11.9201   1-0.44291 0.16469-0.55102 0.98626-0.78611 0.04569
  -2   6 -16 135.645 11.7372   1-0.44244 0.17329-0.54812 0.98336-0.78849 0.09004
  -2   6 -15 8.53337 14.8785   1-0.44171 0.18164-0.54308 0.97830-0.79254 0.13607
  -2   6 -14 864.742 30.3168   1-0.44069 0.18969-0.53559 0.97081-0.79844 0.18394
  -2   6 -13 486.229 23.1798   1-0.43929 0.19736-0.52531 0.96052-0.80632 0.23379
  -2   6 -12  132.89 10.0794   1-0.43742 0.20456-0.51179 0.94699-0.81633 0.28578
  -2   6 -11 358.361  17.984   1-0.43496 0.21117-0.49451 0.92969-0.82860 0.34001
  -2   6 -10 118.782  9.8568   1-0.43174 0.21703-0.47282 0.90800-0.84317 0.39656
  -2   6  -9 666.621 22.0611   1-0.42754 0.22190-0.44598 0.88115-0.86002 0.45539
  -2   6  -8 96.0818 7.80857   1-0.42209 0.22552-0.41311 0.84827-0.87900 0.51633
  -2   6  -7 75.2136 6.28068   1-0.41503 0.22753-0.37325 0.80840-0.89971 0.57902
  -2   6  -6 1703.94 29.1179   1-0.40593 0.22750-0.32538 0.76052-0.92149 0.64277
  -2   6  -5 507.975 16.3827   1-0.39429 0.22494-0.26853 0.70366-0.94325 0.70651
  -2   6  -4 1023.08 21.1874   1-0.37960 0.21932-0.20197 0.63709-0.96349 0.76872
  -2   6  -3  109.06 8.58278   1-0.36135 0.21014-0.12541 0.56052-0.98019 0.82739
  -2   6  -2 902.067 19.5966   1-0.33917 0.19704-0.03933 0.47443-0.99098 0.88016
  -2   6  -1 4763.95 42.4267   1-0.31297 0.17991 0.05483 0.38026-0.99342 0.92457
  -2   6   0 6948.46 50.9576   1-0.28300 0.15901 0.15459 0.28049-0.98541 0.95853
  -2   6   1 2973.88 33.8886   1-0.24995 0.13503 0.25660 0.17847-0.96565 0.98074
  -2   6   2 522.878 15.1085   1-0.21482 0.10898 0.35715 0.07792-0.93404 0.99110
  -2   6   3 1813.48 27.0706   1-0.17883 0.08206 0.45276-0.01771-0.89162 0.99066
  -2   6   4  717.21 17.9378   1-0.14315 0.05544 0.54075-0.10571-0.84038 0.98139
  -2   6   5 2498.06 32.7829   1-0.10874 0.03011 0.61945-0.18441-0.78273 0.96571
  -2   6   6 346.057 14.3627   1-0.07631 0.00675 0.68819-0.25317-0.72108 0.94604
  -2   6   7 1638.00 28.4773   1-0.04625-0.01424 0.74714-0.31212-0.65753 0.92446
  -2   6   8 2418.16 35.9348   1-0.01870-0.03271 0.79693-0.36192-0.59371 0.90261
  -2   6   9  15.394  8.7008   1 0.00634-0.04868 0.83851-0.40351-0.53076 0.88163
  -2   6  10 270.091 15.6423   1 0.02901-0.06228 0.87289-0.43790-0.46943 0.86228
  -2   6  11 218.667 15.2615   1 0.04949-0.07369 0.90104-0.46606-0.41017 0.84499
  -2   6  12 873.126 26.8485   1 0.06800-0.08313 0.92387-0.48890-0.35317 0.82996
  -2   6  13 231.681 17.3285   1 0.08474-0.09079 0.94214-0.50718-0.29848 0.81725
  -2   6  14 1134.48 31.9284   1 0.09991-0.09689 0.95653-0.52158-0.24606 0.80680
  -2   6  15 97.8027 6.73924   1 0.11368-0.10159 0.96757-0.53263-0.19579 0.79850
  -2   6  16 56.2055 7.04391   1 0.12622-0.10506 0.97572-0.54079-0.14754 0.79223
  -2   6  17 32.4504 11.8903   1 0.13766-0.10743 0.98136-0.54644-0.10116 0.78782
  -2   6  18 5.79615 16.0489   1 0.14812-0.10882 0.98480-0.54989-0.05649 0.78512
  -2   6  19 93.5294  8.0562   1 0.15770-0.10932 0.98627-0.55137-0.01338 0.78398
  -2   4 -19 206.489 16.8983   1-0.43495 0.13861-0.68162 0.97186-0.66829-0.15605
  -2   4 -18 28.7244 14.6466   1-0.43500 0.14774-0.68653 0.97676-0.66266-0.11970
  -2   4 -17 116.736 12.0013   1-0.43500 0.15681-0.69024 0.98046-0.65836-0.08203
  -2   4 -16  17.798 12.0157   1-0.43495 0.16583-0.69263 0.98284-0.65559-0.04283
  -2   4 -15 43.6469 5.76135   1-0.43484 0.17480-0.69354 0.98374-0.65457-0.00187
  -2   4 -14  426.17 21.9931   1-0.43468 0.18371-0.69275 0.98295-0.65558 0.04111
  -2   4 -13 1.35047 10.3732   1-0.43446 0.19255-0.68999 0.98017-0.65894 0.08644
  -2   4 -12 27.9095 9.66815   1-0.43413 0.20130-0.68486 0.97503-0.66502 0.13450
  -2   4 -11 225.332 14.3925   1-0.43366 0.20990-0.67687 0.96704-0.67426 0.18571
  -2   4 -10 1153.75 27.1713   1-0.43296 0.21827-0.66534 0.95549-0.68717 0.24059
  -2   4  -9 279.316 13.6473   1-0.43189 0.22627-0.64935 0.93950-0.70431 0.29971
  -2   4  -8  892.12 21.2749   1-0.43021 0.23367-0.62766 0.91780-0.72628 0.36365
  -2   4  -7 3418.41 38.5669   1-0.42758 0.24011-0.59858 0.88871-0.75363 0.43297
  -2   4  -6 369.138 13.1306   1-0.42343 0.24504-0.55987 0.84998-0.78674 0.50806
  -2   4  -5 4482.98  39.509   1-0.41692 0.24760-0.50857 0.79868-0.82551 0.58880
  -2   4  -4 168.515 9.08274   1-0.40681 0.24655-0.44110 0.73120-0.86886 0.67412
  -2   4  -3 2600.64 27.3365   1-0.39140 0.24022-0.35353 0.64362-0.91402 0.76125
  -2   4  -2 177.075 8.05995   1-0.36871 0.22659-0.24271 0.53279-0.95572 0.84493
  -2   4  -1 1637.92 20.5656   1-0.33694 0.20390-0.10821 0.39828-0.98598 0.91716
  -2   4   0 922.455 15.5931   1-0.29551 0.17155 0.04526 0.24480-0.99559 0.96874
  -2   4   1 2364.17 23.9202   1-0.24599 0.13109 0.20706 0.08299-0.97773 0.99286
  -2   4   2 1729.72 20.9663   1-0.19208 0.08625 0.36347-0.07343-0.93164 0.98874
  -2   4   3 459.238 11.6783   1-0.13829 0.04153 0.50281-0.21278-0.86309 0.96216
  -2   4   4 4439.75 35.2814   1-0.08821 0.00053 0.61904-0.32902-0.78114 0.92218
  -2   4   5 833.201 16.5736   1-0.04377-0.03484 0.71163-0.42161-0.69422 0.87724
  -2   4   6 3304.16 33.3533   1-0.00541-0.06412 0.78332-0.49332-0.60822 0.83320
  -2   4   7 179.074 9.78677   1 0.02728-0.08774 0.83799-0.54800-0.52637 0.79333
  -2   4   8 1696.58 26.6707   1 0.05505-0.10644 0.87935-0.58936-0.45005 0.75899
  -2   4   9 76.0339 6.03811   1 0.07873-0.12105 0.91048-0.62050-0.37952 0.73043
  -2   4  10 205.797 12.6228   1 0.09905-0.13230 0.93377-0.64381-0.31448 0.70736
  -2   4  11 1510.29 30.1072   1 0.11663-0.14081 0.95103-0.66107-0.25439 0.68924
  -2   4  12 327.006  16.778   1 0.13198-0.14708 0.96358-0.67363-0.19865 0.67548
  -2   4  13 642.601 22.8771   1 0.14548-0.15151 0.97240-0.68246-0.14670 0.66550
  -2   4  14  149.10  12.269   1 0.15745-0.15441 0.97822-0.68829-0.09802 0.65879
  -2   4  15 1719.68 39.7386   1 0.16814-0.15602 0.98158-0.69166-0.05214 0.65488
  -2   4  16 171.055 12.5459   1 0.17774-0.15655 0.98287-0.69296-0.00869 0.65340
  -2   4  17 305.975 20.6419   1 0.18641-0.15615 0.98241-0.69251 0.03268 0.65401
  -2   4  18 320.808 23.4134   1 0.19427-0.15494 0.98042-0.69053 0.07223 0.65643
  -2   4  19 261.506 20.2626   1 0.20141-0.15301 0.97708-0.68719 0.11021 0.66042
  -2   4  20 226.658 17.3711   1 0.20793-0.15046 0.97251-0.68263 0.14682 0.66579
  -2   2 -20 8.11828  11.481   1-0.41660 0.11122-0.78233 0.92756-0.54187-0.32440
  -2   2 -19 248.649 19.2222   1-0.41593 0.11962-0.79106 0.93628-0.52760-0.29670
  -2   2 -18 10.7938  13.402   1-0.41520 0.12796-0.79912 0.94433-0.51395-0.26838
  -2   2 -17 210.514 13.9474   1-0.41443 0.13626-0.80648 0.95169-0.50103-0.23933
  -2   2 -16 31.9933 5.61972   1-0.41364 0.14454-0.81314 0.95833-0.48896-0.20942
  -2   2 -15 3.69837 11.2906   1-0.41284 0.15282-0.81905 0.96423-0.47792-0.17849
  -2   2 -14 540.791 21.9263   1-0.41208 0.16113-0.82417 0.96934-0.46809-0.14635
  -2   2 -13  903.48 26.7978   1-0.41139 0.16951-0.82842 0.97358-0.45974-0.11273
  -2   2 -12 2048.99 37.8576   1-0.41079 0.17799-0.83170 0.97685-0.45318-0.07731
  -2   2 -11-1.09383 9.53581   1-0.41035 0.18661-0.83385 0.97900-0.44886-0.03966
  -2   2 -10 2903.75  40.458   1-0.41010 0.19544-0.83464 0.97977-0.44733 0.00079
  -2   2  -9 260.662 13.0541   1-0.41012 0.20453-0.83370 0.97883-0.44939 0.04481
  -2   2  -8 1580.15 27.1784   1-0.41047 0.21395-0.83048 0.97560-0.45610 0.09350
  -2   2  -7 7190.30 52.8625   1-0.41121 0.22376-0.82408 0.96919-0.46898 0.14835
  -2   2  -6 299.203 10.9994   1-0.41237 0.23400-0.81298 0.95808-0.49024 0.21158
  -2   2  -5 4621.62 36.6811   1-0.41387 0.24457-0.79449 0.93958-0.52308 0.28640
  -2   2  -4 6713.13  40.816   1-0.41529 0.25506-0.76362 0.90870-0.57222 0.37751
  -2   2  -3 6986.69 38.1885   1-0.41522 0.26406-0.71062 0.85569-0.64409 0.49135
  -2   2  -221337.50 235.589   1-0.40956 0.26747-0.61608 0.76114-0.74528 0.63451
  -2   2  -1 4591.44 26.4408   1-0.38751 0.25449-0.44428 0.58933-0.87229 0.80350
  -2   2   0 9308.84 35.7371   1-0.32846 0.20452-0.15519 0.30023-0.98061 0.95380
  -2   2   123968.60 219.218   1-0.22269 0.10782 0.21609-0.07105-0.97635 0.99151
  -2   2   2 79.4274 5.20398   1-0.10553-0.00027 0.53212-0.38710-0.84313 0.90026
  -2   2   3 1927.05 18.4632   1-0.01430-0.08243 0.72827-0.58326-0.67217 0.77127
  -2   2   436658.30 328.301   1 0.04790-0.13555 0.83696-0.69195-0.52208 0.66315
  -2   2   5  364.35 10.4899   1 0.09022-0.16880 0.89751-0.75251-0.40211 0.58515
  -2   2   611516.10 57.0994   1 0.12025-0.18976 0.93256-0.78757-0.30649 0.53151
  -2   2   7 8000.95 51.5567   1 0.14262-0.20306 0.95351-0.80854-0.22847 0.49546
  -2   2   8 3821.95 38.0535   1 0.16004-0.21141 0.96617-0.82120-0.16295 0.47191
  -2   2   9 1681.10 27.3754   1 0.17411-0.21640 0.97361-0.82865-0.10642 0.45736
  -2   2  10 599.542 19.9698   1 0.18582-0.21904 0.97757-0.83263-0.05650 0.44941
  -2   2  11 5504.75 54.7157   1 0.19579-0.21994 0.97907-0.83413-0.01153 0.44642
  -2   2  12 919.696 24.6529   1 0.20445-0.21953 0.97873-0.83380 0.02965 0.44721
  -2   2  13 1729.40 34.4336   1 0.21209-0.21810 0.97695-0.83203 0.06787 0.45096
  -2   2  14 64.9085 6.07872   1 0.21891-0.21584 0.97398-0.82907 0.10375 0.45705
  -2   2  15 4156.22 56.9879   1 0.22505-0.21291 0.97001-0.82511 0.13774 0.46503
  -2   2  16-3.65171 11.1959   1 0.23061-0.20940 0.96514-0.82025 0.17020 0.47455
  -2   2  17 20.2771 13.0034   1 0.23568-0.20539 0.95947-0.81459 0.20138 0.48534
  -2   2  18 244.286 18.6538   1 0.24031-0.20096 0.95304-0.80817 0.23150 0.49719
  -2   2  19 190.839 16.9487   1 0.24456-0.19613 0.94589-0.80103 0.26074 0.50993
  -2   2  20 320.691 21.5466   1 0.24845-0.19095 0.93804-0.79319 0.28921 0.52343
  -2   2  21 295.987 23.0381   1 0.25201-0.18544 0.92951-0.78467 0.31704 0.53757
  -2   0 -20 0.99167 12.1859   1-0.38890 0.08354-0.86312 0.86333-0.39825-0.46799
  -2   0 -19 8.40463 12.8383   1-0.38654 0.09026-0.87247 0.87267-0.37509-0.44918
  -2   0 -18 403.607 23.8034   1-0.38398 0.09677-0.88125 0.88144-0.35172-0.43057
  -2   0 -17-0.82321  11.901   1-0.38121 0.10307-0.88946 0.88964-0.32811-0.41221
  -2   0 -16 559.117 24.7625   1-0.37823 0.10916-0.89713 0.89730-0.30421-0.39414
  -2   0 -15-15.8557 12.5246   1-0.37502 0.11502-0.90425 0.90441-0.27996-0.37641
  -2   0 -14 1115.68 30.5527   1-0.37157 0.12065-0.91084 0.91100-0.25530-0.35910
  -2   0 -13  11.858 8.67038   1-0.36787 0.12602-0.91690 0.91704-0.23013-0.34230
  -2   0 -12 2913.93 43.9687   1-0.36389 0.13110-0.92242 0.92255-0.20434-0.32612
  -2   0 -11-17.5689 9.80234   1-0.35958 0.13587-0.92739 0.92752-0.17775-0.31073
  -2   0 -10 70.9505   5.957   1-0.35490 0.14027-0.93180 0.93191-0.15016-0.29635
  -2   0  -9 53.1813 4.88167   1-0.34978 0.14422-0.93560 0.93570-0.12125-0.28329
  -2   0  -8 1257.08 23.7616   1-0.34410 0.14760-0.93873 0.93882-0.09055-0.27201
  -2   0  -7    0.00 6.01833   1-0.33768 0.15026-0.94107 0.94116-0.05740-0.26319
  -2   0  -6 310.455  11.003   1-0.33023 0.15188-0.94242 0.94250-0.02070-0.25793
  -2   0  -5 1.37988 4.15798   1-0.32127 0.15199-0.94237 0.94244 0.02140-0.25805
  -2   0  -4 2991.82 27.1254   1-0.30983 0.14962-0.94002 0.94008 0.07222-0.26689
  -2   0  -3  36.054 3.33495   1-0.29389 0.14275-0.93317 0.93322 0.13850-0.29120
  -2   0  -2 5479.09   29.63   1-0.26830 0.12624-0.91514 0.91518 0.23583-0.34656
  -2   0  -1 1.82783 2.66136   1-0.21621 0.08322-0.85836 0.85839 0.40763-0.47638
  -2   0   011725.40  127.29   1-0.06196-0.06196-0.58523 0.58525 0.77610-0.80288
  -2   0   1 19.9899 1.39602   1 0.24778-0.36263 0.41398-0.41397 0.90866-0.89348
  -2   0   2 4781.37 23.3635   1 0.28591-0.39168 0.83027-0.83026 0.52870-0.47153
  -2   0   3 -5.8593 3.19236   1 0.27430-0.37100 0.90839-0.90840 0.36709-0.26796
  -2   0   4 7726.94 38.0206   1 0.26682-0.35445 0.93119-0.93121 0.29983-0.15872
  -2   0   5 5.90889 4.27173   1 0.26313-0.34169 0.93963-0.93966 0.27010-0.08702
  -2   0   611183.50 55.2037   1 0.26169-0.33117 0.94267-0.94271 0.25839-0.03333
  -2   0   7 91.9462 6.95297   1 0.26158-0.32199 0.94310-0.94315 0.25658 0.01045
  -2   0   8 5472.13 44.8233   1 0.26229-0.31363 0.94200-0.94205 0.26077 0.04823
  -2   0   9-10.0061  6.5084   1 0.26352-0.30579 0.93983-0.93990 0.26886 0.08211
  -2   0  10 4558.89 45.8675   1 0.26508-0.29828 0.93686-0.93693 0.27964 0.11331
  -2   0  11-7.52816 7.84496   1 0.26685-0.29098 0.93320-0.93328 0.29232 0.14260
  -2   0  12 6416.14 60.3767   1 0.26875-0.28380 0.92893-0.92902 0.30642 0.17048
  -2   0  13-11.2024 12.4744   1 0.27070-0.27668 0.92409-0.92419 0.32159 0.19728
  -2   0  14 52.2916 5.12432   1 0.27268-0.26959 0.91870-0.91881 0.33760 0.22324
  -2   0  15 4.58108 8.94933   1 0.27464-0.26248 0.91277-0.91289 0.35426 0.24855
  -2   0  16 866.987 28.3561   1 0.27656-0.25533 0.90631-0.90645 0.37146 0.27332
  -2   0  17  7.5573 12.5096   1 0.27843-0.24812 0.89932-0.89946 0.38910 0.29766
  -2   0  18 107.047 8.61582   1 0.28022-0.24084 0.89180-0.89195 0.40710 0.32163
  -2   0  19-14.6829 11.9989   1 0.28191-0.23346 0.88373-0.88389 0.42539 0.34531
  -2   0  20  392.71 24.5922   1 0.28351-0.22599 0.87510-0.87527 0.44394 0.36873
  -2   0  21-5.86313 14.1608   1 0.28499-0.21839 0.86590-0.86608 0.46271 0.39194
  -2   0  22 215.472 18.2981   1 0.28634-0.21067 0.85612-0.85631 0.48166 0.41496
  -1  -1 -21 78.2971 7.81196   1-0.34913 0.09667-0.88999 0.81769-0.36149-0.53331
  -1  -1 -20 83.3147 8.81942   1-0.34614 0.10275-0.89934 0.82703-0.33529-0.51754
  -1  -1 -19 60.2275 6.83585   1-0.34287 0.10855-0.90805 0.83573-0.30862-0.50224
  -1  -1 -18 153.635 11.1696   1-0.33930 0.11406-0.91612 0.84379-0.28140-0.48749
  -1  -1 -17  665.47 28.0368   1-0.33542 0.11925-0.92355 0.85121-0.25354-0.47337
  -1  -1 -16 635.808 25.6577   1-0.33120 0.12410-0.93031 0.85796-0.22493-0.46002
  -1  -1 -15 2714.38 48.5822   1-0.32660 0.12857-0.93640 0.86404-0.19541-0.44756
  -1  -1 -14 93.5581  7.2255   1-0.32156 0.13261-0.94177 0.86940-0.16481-0.43619
  -1  -1 -13 1483.52 33.3945   1-0.31604 0.13615-0.94637 0.87400-0.13289-0.42614
  -1  -1 -12 738.826 23.9374   1-0.30993 0.13912-0.95012 0.87774-0.09933-0.41772
  -1  -1 -11 1014.17 25.7562   1-0.30312 0.14138-0.95290 0.88050-0.06375-0.41133
  -1  -1 -10 89.4181 5.98922   1-0.29545 0.14278-0.95451 0.88211-0.02557-0.40754
  -1  -1  -9 2444.36 34.2045   1-0.28665 0.14306-0.95467 0.88226 0.01597-0.40711
  -1  -1  -8 708.067 17.8381   1-0.27639 0.14187-0.95290 0.88048 0.06196-0.41112
  -1  -1  -7 1580.69 23.9341   1-0.26410 0.13865-0.94843 0.87600 0.11400-0.42119
  -1  -1  -6 1292.67 20.2097   1-0.24889 0.13251-0.93989 0.86744 0.17450-0.43971
  -1  -1  -5 1075.76  16.715   1-0.22926 0.12195-0.92472 0.85226 0.24721-0.47045
  -1  -1  -4 7570.01 38.4449   1-0.20252 0.10428-0.89783 0.82537 0.33809-0.51936
  -1  -1  -3 2237.07 18.4179   1-0.16362 0.07445-0.84825 0.77578 0.45653-0.59582
  -1  -1  -215508.30 159.954   1-0.10286 0.02277-0.75081 0.67833 0.61493-0.71225
  -1  -1  -118296.90 150.915   1-0.00442-0.06660-0.55025 0.47776 0.81440-0.86975
  -1  -1   0 77.2274 2.75593   1 0.13543-0.19737-0.17844 0.10594 0.98086-0.99423
  -1  -1   1 1373.68  10.102   1 0.25784-0.31071 0.26922-0.34173 0.96166-0.93306
  -1  -1   2 9582.06 115.151   1 0.31139-0.35520 0.57286-0.64538 0.80743-0.73686
  -1  -1   328514.50 228.155   1 0.32430-0.35903 0.72522-0.79775 0.66289-0.55035
  -1  -1   4 4844.40 28.1031   1 0.32458-0.35024 0.79983-0.87237 0.56288-0.40836
  -1  -1   5 4930.08  32.083   1 0.32214-0.33873 0.83869-0.91123 0.49811-0.30162
  -1  -1   6 7833.86 45.0427   1 0.31972-0.32724 0.86011-0.93267 0.45691-0.21845
  -1  -1   7 16.6777   5.666   1 0.31794-0.31638 0.87223-0.94479 0.43131-0.15088
  -1  -1   8 9.88481 5.95279   1 0.31683-0.30620 0.87891-0.95148 0.41632-0.09391
  -1  -1   9 366.402 13.6863   1 0.31632-0.29661 0.88215-0.95474 0.40875-0.04437
  -1  -1  10 2115.57 32.9221   1 0.31626-0.28749 0.88305-0.95565 0.40656-0.00021
  -1  -1  11 510.907 18.1109   1 0.31656-0.27871 0.88224-0.95485 0.40836 0.03996
  -1  -1  12 1332.46 29.2315   1 0.31712-0.27020 0.88012-0.95273 0.41320 0.07709
  -1  -1  13  738.50  24.237   1 0.31787-0.26188 0.87692-0.94954 0.42041 0.11186
  -1  -1  14 748.424 26.1318   1 0.31876-0.25370 0.87280-0.94543 0.42948 0.14476
  -1  -1  15 26.1561 13.4178   1 0.31973-0.24559 0.86787-0.94051 0.44006 0.17616
  -1  -1  16 621.499 25.8419   1 0.32074-0.23754 0.86220-0.93485 0.45186 0.20633
  -1  -1  17 982.466 31.6356   1 0.32178-0.22950 0.85583-0.92850 0.46468 0.23549
  -1  -1  18-12.7616 12.5903   1 0.32280-0.22145 0.84880-0.92147 0.47834 0.26380
  -1  -1  19 265.248 20.7144   1 0.32378-0.21336 0.84112-0.91380 0.49270 0.29141
  -1  -1  20 87.6647  9.1092   1 0.32471-0.20522 0.83280-0.90548 0.50767 0.31841
  -1  -1  21 163.006 12.9517   1 0.32557-0.19701 0.82383-0.89653 0.52316 0.34490
  -1   1 -21 94.8927 8.14917   1-0.37889 0.12641-0.82019 0.89291-0.50012-0.39472
  -1   1 -20 90.2413 9.78628   1-0.37775 0.13434-0.82984 0.90255-0.48235-0.37051
  -1   1 -19 45.4418 15.3821   1-0.37650 0.14216-0.83889 0.91159-0.46488-0.34601
  -1   1 -18 145.281 12.5837   1-0.37515 0.14989-0.84735 0.92004-0.44774-0.32118
  -1   1 -17 649.843 29.3097   1-0.37373 0.15753-0.85523 0.92792-0.43101-0.29594
  -1   1 -16 569.438 31.5895   1-0.37224 0.16512-0.86254 0.93522-0.41475-0.27022
  -1   1 -15 2666.51 48.1037   1-0.37071 0.17266-0.86928 0.94194-0.39906-0.24394
  -1   1 -14 148.836 10.7059   1-0.36916 0.18018-0.87543 0.94809-0.38406-0.21697
  -1   1 -13 1462.33 33.4539   1-0.36762 0.18771-0.88100 0.95364-0.36990-0.18916
  -1   1 -12 754.639 23.0746   1-0.36612 0.19529-0.88594 0.95857-0.35678-0.16030
  -1   1 -11 1016.82 25.3516   1-0.36471 0.20295-0.89021 0.96284-0.34498-0.13013
  -1   1 -10 103.382 8.04769   1-0.36345 0.21076-0.89375 0.96637-0.33486-0.09828
  -1   1  -9 2338.60 33.1867   1-0.36241 0.21879-0.89645 0.96905-0.32696-0.06420
  -1   1  -8 717.063 17.8924   1-0.36170 0.22715-0.89810 0.97070-0.32205-0.02714
  -1   1  -7 1518.37 23.9332   1-0.36147 0.23600-0.89840 0.97098-0.32129 0.01407
  -1   1  -6 1180.85 19.6441   1-0.36195 0.24555-0.89673 0.96931-0.32653 0.06129
  -1   1  -5 1010.52 16.4849   1-0.36344 0.25611-0.89192 0.96449-0.34088 0.11761
  -1   1  -4 6982.27 38.1078   1-0.36640 0.26814-0.88141 0.95397-0.36990 0.18860
  -1   1  -3 2024.17  18.168   1-0.37129 0.28210-0.85889 0.93143-0.42439 0.28506
  -1   1  -117298.80 150.253   1-0.37558 0.30453-0.65547 0.72800-0.72072 0.66534
  -1   1   0 68.0402 2.69665   1-0.29839 0.23642-0.19224 0.26476-0.97723 0.96383
  -1   1   1 1446.02 10.4369   1-0.07927 0.02637 0.49756-0.42505-0.86062 0.88918
  -1   1   210658.60 125.817   1 0.07029-0.11412 0.80473-0.73223-0.56047 0.63101
  -1   1   332335.40  255.97   1 0.13890-0.17366 0.90340-0.83090-0.36620 0.47871
  -1   1   4 5363.42 31.4618   1 0.17523-0.20091 0.94121-0.86873-0.24420 0.39868
  -1   1   5 5626.57 36.0791   1 0.19787-0.21448 0.95811-0.88564-0.15942 0.35587
  -1   1   6 8596.06 48.9487   1 0.21375-0.22129 0.96612-0.89365-0.09501 0.33344
  -1   1   7 34.0065 3.27393   1 0.22583-0.22430 0.96963-0.89717-0.04269 0.32310
  -1   1   8 75.2159 5.79941   1 0.23556-0.22496 0.97053-0.89809 0.00192 0.32046
  -1   1   9 410.766 14.5592   1 0.24373-0.22405 0.96973-0.89730 0.04135 0.32300
  -1   1  10 2305.70 34.0897   1 0.25079-0.22204 0.96771-0.89528 0.07714 0.32918
  -1   1  11 554.621 18.6619   1 0.25703-0.21921 0.96472-0.89231 0.11028 0.33802
  -1   1  12 1326.23 29.2728   1 0.26262-0.21573 0.96093-0.88853 0.14143 0.34884
  -1   1  13 816.815 24.5506   1 0.26770-0.21173 0.95644-0.88404 0.17105 0.36119
  -1   1  14 812.451 25.5291   1 0.27234-0.20730 0.95129-0.87890 0.19947 0.37474
  -1   1  15 57.5915 5.81088   1 0.27660-0.20250 0.94553-0.87315 0.22694 0.38925
  -1   1  16 615.337 25.6996   1 0.28054-0.19736 0.93918-0.86681 0.25363 0.40453
  -1   1  17 1025.30 32.4486   1 0.28419-0.19193 0.93225-0.85990 0.27968 0.42045
  -1   1  18-13.6138  12.904   1 0.28755-0.18623 0.92475-0.85240 0.30520 0.43691
  -1   1  19 266.535 17.6104   1 0.29067-0.18027 0.91667-0.84433 0.33027 0.45380
  -1   1  20 98.4032 7.60088   1 0.29354-0.17407 0.90801-0.83568 0.35497 0.47108
  -1   1  21 179.166 13.0491   1 0.29617-0.16763 0.89876-0.82644 0.37935 0.48867
  -1   3 -20 132.382   11.73   1-0.40035 0.15691-0.73249 0.95022-0.62391-0.22899
  -1   3 -19-0.98749 12.7612   1-0.40026 0.16589-0.73940 0.95712-0.61485-0.19607
  -1   3 -18-8.35815 12.3553   1-0.40012 0.17483-0.74538 0.96309-0.60686-0.16210
  -1   3 -17-13.9319 13.3767   1-0.39996 0.18374-0.75035 0.96805-0.60009-0.12690
  -1   3 -16 170.566 14.1024   1-0.39979 0.19264-0.75423 0.97192-0.59474-0.09027
  -1   3 -15 159.287 13.1699   1-0.39962 0.20154-0.75688 0.97456-0.59105-0.05198
  -1   3 -14 117.352 9.90809   1-0.39946 0.21046-0.75815 0.97582-0.58932-0.01174
  -1   3 -13  222.53 15.6972   1-0.39934 0.21940-0.75779 0.97545-0.58991 0.03082
  -1   3 -12 711.338  22.774   1-0.39924 0.22838-0.75549 0.97314-0.59324 0.07613
  -1   3 -11  93.056 7.78556   1-0.39915 0.23736-0.75080 0.96845-0.59988 0.12473
  -1   3 -10 5888.43 56.8193   1-0.39905 0.24634-0.74312 0.96075-0.61048 0.17731
  -1   3  -9 25.1794 8.55135   1-0.39886 0.25521-0.73154 0.94916-0.62587 0.23468
  -1   3  -8 7543.43  56.604   1-0.39841 0.26384-0.71479 0.93241-0.64706 0.29784
  -1   3  -7 1192.25 22.3773   1-0.39744 0.27194-0.69100 0.90861-0.67521 0.36796
  -1   3  -610457.80 58.4056   1-0.39542 0.27899-0.65744 0.87504-0.71153 0.44625
  -1   3  -5 166.779  8.3057   1-0.39143 0.28407-0.61007 0.82766-0.75706 0.53375
  -1   3  -4 3088.32 27.9654   1-0.38388 0.28559-0.54319 0.76077-0.81188 0.63055
  -1   3  -3 16.1413 1.82064   1-0.37019 0.28098-0.44937 0.66694-0.87371 0.73435
  -1   3  -2 5300.05 32.1543   1-0.34667 0.26653-0.32075 0.53831-0.93545 0.83807
  -1   3  -115434.50 52.4713   1-0.30932 0.23826-0.15355 0.37111-0.98311 0.92770
  -1   3   025679.40 254.784   1-0.25643 0.19444 0.04456 0.17298-0.99815 0.98471
  -1   3   112636.30 46.7833   1-0.19165 0.13872 0.25121-0.03368-0.96782 0.99635
  -1   3   2 3670.49 26.1407   1-0.12340 0.07955 0.43910-0.22157-0.89565 0.96616
  -1   3   3 1186.30 15.9198   1-0.05997 0.02519 0.59128-0.37377-0.79830 0.91078
  -1   3   4 1435.31 18.3044   1-0.00564-0.02007 0.70550-0.48799-0.69329 0.84774
  -1   3   5 1302.66 18.7306   1 0.03898-0.05561 0.78789-0.57039-0.59177 0.78820
  -1   3   6 4433.85  36.578   1 0.07513-0.08269 0.84644-0.62896-0.49859 0.73699
  -1   3   7 14.4342 5.74688   1 0.10450-0.10299 0.88796-0.67048-0.41485 0.69522
  -1   3   8 5369.15 46.3116   1 0.12862-0.11804 0.91742-0.69996-0.33997 0.66231
  -1   3   9-3.68177 7.79413   1 0.14871-0.12906 0.93831-0.72085-0.27278 0.63709
  -1   3  10 4388.43 46.7496   1 0.16569-0.13697 0.95296-0.73552-0.21206 0.61834
  -1   3  11 767.877 22.7475   1 0.18025-0.14245 0.96300-0.74556-0.15671 0.60497
  -1   3  12 599.395 20.4712   1 0.19288-0.14601 0.96952-0.75209-0.10581 0.59604
  -1   3  13 1277.81 31.3272   1 0.20397-0.14803 0.97330-0.75588-0.05859 0.59080
  -1   3  14 88.4857 7.14833   1 0.21379-0.14878 0.97488-0.75747-0.01444 0.58862
  -1   3  15 322.463 20.1447   1 0.22257-0.14849 0.97465-0.75725 0.02714 0.58901
  -1   3  16  310.15 19.9372   1 0.23047-0.14731 0.97289-0.75550 0.06657 0.59156
  -1   3  17 5.02238 11.5987   1 0.23761-0.14538 0.96980-0.75242 0.10416 0.59594
  -1   3  18 108.927 9.10166   1 0.24409-0.14279 0.96555-0.74818 0.14019 0.60188
  -1   3  19 28.5054 13.5714   1 0.25000-0.13963 0.96024-0.74288 0.17488 0.60917
  -1   3  20 23.1499 15.1647   1 0.25538-0.13594 0.95395-0.73659 0.20841 0.61760
  -1   3  21  28.734 13.1636   1 0.26030-0.13179 0.94674-0.72939 0.24095 0.62704
  -1   5 -19 157.419 12.2793   1-0.41287 0.17848-0.61532 0.97806-0.74470-0.06626
  -1   5 -18 35.4785 6.98629   1-0.41289 0.18757-0.61714 0.97987-0.74305-0.02593
  -1   5 -17 334.196 23.2864   1-0.41277 0.19653-0.61737 0.98009-0.74289 0.01588
  -1   5 -16 20.1933 12.6926   1-0.41250 0.20533-0.61582 0.97854-0.74438 0.05934
  -1   5 -15 86.3939 8.02495   1-0.41205 0.21395-0.61226 0.97496-0.74773 0.10466
  -1   5 -14 96.7796 8.54345   1-0.41137 0.22234-0.60638 0.96907-0.75315 0.15206
  -1   5 -13 313.275 18.5177   1-0.41042 0.23046-0.59780 0.96049-0.76087 0.20175
  -1   5 -12 601.428 22.9445   1-0.40910 0.23822-0.58605 0.94873-0.77114 0.25399
  -1   5 -11 288.175 16.4536   1-0.40730 0.24549-0.57052 0.93319-0.78418 0.30901
  -1   5 -10-21.8191 9.68202   1-0.40485 0.25211-0.55047 0.91312-0.80022 0.36702
  -1   5  -9 2425.83 37.0334   1-0.40151 0.25784-0.52494 0.88759-0.81938 0.42815
  -1   5  -8 673.359 19.7584   1-0.39695 0.26236-0.49281 0.85545-0.84167 0.49242
  -1   5  -7 1236.69 24.3048   1-0.39076 0.26524-0.45273 0.81535-0.86686 0.55957
  -1   5  -6  171.60 10.0131   1-0.38237 0.26592-0.40315 0.76577-0.89431 0.62900
  -1   5  -5 2856.23 33.4787   1-0.37108 0.26370-0.34249 0.70510-0.92285 0.69951
  -1   5  -4 3248.16 34.4887   1-0.35608 0.25778-0.26934 0.63194-0.95054 0.76918
  -1   5  -3 1102.50  19.681   1-0.33658 0.24734-0.18288 0.54547-0.97459 0.83520
  -1   5  -2 3881.30 35.1476   1-0.31191 0.23174-0.08345 0.44603-0.99146 0.89404
  -1   5  -1 150.204 10.9899   1-0.28184 0.21075 0.02694 0.33563-0.99734 0.94189
  -1   5   0 3.86738  5.2121   1-0.24681 0.18479 0.14440 0.21816-0.98897 0.97550
  -1   5   1 1226.61 19.8674   1-0.20796 0.15501 0.26359 0.09896-0.96469 0.99319
  -1   5   2 142.146 8.20185   1-0.16700 0.12313 0.37880-0.01626-0.92495 0.99542
  -1   5   3 2243.32 27.2505   1-0.12581 0.09100 0.48518-0.12265-0.87216 0.98460
  -1   5   4 2089.53 27.0696   1-0.08601 0.06028 0.57958-0.21705-0.80992 0.96434
  -1   5   5 5353.34 44.4699   1-0.04878 0.03212 0.66071-0.29820-0.74202 0.93842
  -1   5   6 64.5998 5.82481   1-0.01473 0.00714 0.72878-0.36627-0.67174 0.91010
  -1   5   7 1316.08 24.6968   1 0.01593-0.01445 0.78489-0.42239-0.60150 0.88183
  -1   5   8 189.799 12.0039   1 0.04331-0.03275 0.83056-0.46807-0.53291 0.85522
  -1   5   9 1342.00 27.5264   1 0.06765-0.04802 0.86738-0.50490-0.46690 0.83118
  -1   5  10 1900.02 33.6351   1 0.08927-0.06057 0.89681-0.53435-0.40391 0.81017
  -1   5  11 209.983 14.4923   1 0.10851-0.07074 0.92012-0.55767-0.34408 0.79230
  -1   5  12 1096.37 29.0343   1 0.12567-0.07883 0.93837-0.57592-0.28732 0.77752
  -1   5  13 60.0118 6.04564   1 0.14104-0.08512 0.95240-0.58996-0.23348 0.76565
  -1   5  14 1138.60 32.3311   1 0.15485-0.08986 0.96292-0.60049-0.18232 0.75647
  -1   5  15 72.4779 6.57584   1 0.16731-0.09325 0.97046-0.60804-0.13361 0.74973
  -1   5  16-10.0427 12.2998   1 0.17860-0.09547 0.97546-0.61305-0.08710 0.74519
  -1   5  17 477.467  25.513   1 0.18885-0.09665 0.97827-0.61587-0.04256 0.74263
  -1   5  18 11.6542 11.6542   1 0.19820-0.09692 0.97916-0.61677 0.00020 0.74184
  -1   5  19 133.602 12.0062   1 0.20673-0.09638 0.97836-0.61598 0.04137 0.74264
  -1   5  20-2.17207 13.2121   1 0.21453-0.09511 0.97602-0.61365 0.08114 0.74485
  -1   7 -17 221.583 17.0839   1-0.41399 0.19772-0.46892 0.97666-0.85112 0.12407
  -1   7 -16 831.509 33.1814   1-0.41285 0.20566-0.46231 0.97005-0.85530 0.17022
  -1   7 -15 339.985  23.389   1-0.41132 0.21319-0.45326 0.96098-0.86089 0.21779
  -1   7 -14  41.507 6.50915   1-0.40932 0.22027-0.44145 0.94917-0.86796 0.26683
  -1   7 -13 202.277 14.8372   1-0.40676 0.22678-0.42656 0.93426-0.87654 0.31738
  -1   7 -12 584.772 25.2568   1-0.40354 0.23263-0.40819 0.91588-0.88662 0.36944
  -1   7 -11 133.867 9.94704   1-0.39951 0.23767-0.38589 0.89358-0.89814 0.42293
  -1   7 -10 2.50513 9.78282   1-0.39451 0.24174-0.35918 0.86685-0.91097 0.47773
  -1   7  -9 34.7411 4.42205   1-0.38833 0.24464-0.32751 0.83518-0.92484 0.53358
  -1   7  -8  42.918 4.83111   1-0.38073 0.24611-0.29034 0.79800-0.93938 0.59009
  -1   7  -7 302.044 15.1502   1-0.37146 0.24591-0.24715 0.75480-0.95402 0.64670
  -1   7  -6 41.5112 3.90902   1-0.36022 0.24375-0.19749 0.70513-0.96798 0.70264
  -1   7  -5 195.723 12.4311   1-0.34674 0.23933-0.14109 0.64872-0.98028 0.75691
  -1   7  -4  448.22 15.9336   1-0.33075 0.23242-0.07794 0.58556-0.98973 0.80833
  -1   7  -3 1123.63 24.2749   1-0.31209 0.22283-0.00839 0.51600-0.99501 0.85559
  -1   7  -2 1688.85 28.8591   1-0.29069 0.21050 0.06675 0.44085-0.99477 0.89732
  -1   7  -1 1879.68 30.1266   1-0.26667 0.19555 0.14619 0.36140-0.98779 0.93231
  -1   7   0 1492.06 26.6854   1-0.24032 0.17828 0.22824 0.27934-0.97317 0.95967
  -1   7   1 1319.25 25.8408   1-0.21211 0.15914 0.31090 0.19667-0.95049 0.97895
  -1   7   2 2156.95 32.3969   1-0.18264 0.13874 0.39212 0.11544-0.91985 0.99029
  -1   7   3 1645.09  28.549   1-0.15259 0.11776 0.47000 0.03755-0.88191 0.99432
  -1   7   4 1343.72  26.371   1-0.12261 0.09685 0.54300-0.03546-0.83771 0.99210
  -1   7   5 168.101 11.7142   1-0.09327 0.07658 0.61004-0.10250-0.78855 0.98491
  -1   7   6 446.194 16.8934   1-0.06503 0.05742 0.67048-0.16296-0.73579 0.97412
  -1   7   7 14.5258 7.64575   1-0.03822 0.03968 0.72416-0.21664-0.68070 0.96101
  -1   7   8 125.581 9.47917   1-0.01303 0.02357 0.77119-0.26368-0.62440 0.94667
  -1   7   9 557.791  20.159   1 0.01045 0.00915 0.81193-0.30443-0.56776 0.93201
  -1   7  10 29.2318 11.3607   1 0.03222-0.00354 0.84685-0.33937-0.51149 0.91771
  -1   7  11  172.02 11.9185   1 0.05232-0.01458 0.87651-0.36903-0.45606 0.90425
  -1   7  12 251.726 17.4171   1 0.07085-0.02403 0.90144-0.39397-0.40180 0.89197
  -1   7  13 128.003 9.78838   1 0.08791-0.03202 0.92216-0.41471-0.34891 0.88105
  -1   7  14 41.4654 6.49943   1 0.10360-0.03864 0.93915-0.43170-0.29750 0.87161
  -1   7  15 95.0866 7.48955   1 0.11804-0.04401 0.95283-0.44539-0.24760 0.86369
  -1   7  16 591.329 28.0495   1 0.13134-0.04823 0.96357-0.45614-0.19919 0.85725
  -1   7  17 131.094 10.7038   1 0.14360-0.05142 0.97168-0.46426-0.15224 0.85227
  -1   7  18   95.13 9.45512   1 0.15490-0.05365 0.97745-0.47004-0.10667 0.84868
  -1   9 -14 82.6858 7.19602   1-0.39857 0.20949-0.27778 0.93052-0.93947 0.33831
  -1   9 -13 17.1084 13.6261   1-0.39461 0.21460-0.25959 0.91232-0.94580 0.38662
  -1   9 -12 284.869 20.6025   1-0.38988 0.21895-0.23824 0.89096-0.95269 0.43548
  -1   9 -11 1.60776 12.6596   1-0.38427 0.22241-0.21350 0.86620-0.95996 0.48472
  -1   9 -10 338.141 20.7732   1-0.37767 0.22488-0.18512 0.83781-0.96738 0.53412
  -1   9  -9 13.0117 10.3247   1-0.36995 0.22623-0.15288 0.80557-0.97465 0.58335
  -1   9  -8 390.046 19.7588   1-0.36097 0.22633-0.11663 0.76930-0.98138 0.63205
  -1   9  -7 91.1272 7.19908   1-0.35063 0.22505-0.07622 0.72889-0.98711 0.67976
  -1   9  -6 85.7101 5.76343   1-0.33879 0.22229-0.03165 0.68431-0.99132 0.72594
  -1   9  -5  452.60 19.9329   1-0.32536 0.21793 0.01699 0.63566-0.99342 0.77001
  -1   9  -4 188.809 14.7258   1-0.31027 0.21191 0.06946 0.58318-0.99278 0.81134
  -1   9  -3 188.453 13.8674   1-0.29351 0.20423 0.12536 0.52727-0.98877 0.84931
  -1   9  -2 83.3727 5.42971   1-0.27513 0.19492 0.18410 0.46852-0.98082 0.88334
  -1   9  -1 536.695 20.6182   1-0.25523 0.18409 0.24495 0.40766-0.96845 0.91294
  -1   9   0 503.022 20.5054   1-0.23399 0.17192 0.30703 0.34557-0.95133 0.93779
  -1   9   1 15.2382 4.18845   1-0.21164 0.15864 0.36940 0.28319-0.92929 0.95772
  -1   9   2  283.65 16.6573   1-0.18846 0.14454 0.43109 0.22149-0.90238 0.97279
  -1   9   3-6.28982  10.403   1-0.16477 0.12991 0.49117 0.16140-0.87084 0.98322
  -1   9   4 657.891 22.6915   1-0.14088 0.11509 0.54882 0.10374-0.83507 0.98943
  -1   9   5 91.5065  6.5332   1-0.11708 0.10038 0.60338 0.04918-0.79560 0.99193
  -1   9   6 719.053 24.0682   1-0.09366 0.08603 0.65432-0.00178-0.75304 0.99134
  -1   9   7-3.85629 10.0806   1-0.07084 0.07227 0.70132-0.04879-0.70800 0.98827
  -1   9   8 137.536 10.2079   1-0.04879 0.05929 0.74420-0.09168-0.66112 0.98336
  -1   9   9 174.098 12.2639   1-0.02764 0.04722 0.78292-0.13041-0.61294 0.97716
  -1   9  10 469.535 22.3128   1-0.00749 0.03614 0.81754-0.16504-0.56398 0.97017
  -1   9  11 295.372 21.0496   1 0.01162 0.02610 0.84821-0.19571-0.51466 0.96282
  -1   9  12 108.584   11.14   1 0.02968 0.01711 0.87512-0.22263-0.46532 0.95545
  -1   9  13 302.641 22.0584   1 0.04669 0.00918 0.89850-0.24602-0.41623 0.94834
  -1   9  14 5.61871 13.1771   1 0.06267 0.00227 0.91858-0.26611-0.36761 0.94170
  -1   9  15 21.8644 13.9138   1 0.07766-0.00365 0.93561-0.28315-0.31961 0.93566
  -1  11  -9 386.639 23.0289   1-0.35028 0.20653 0.00092 0.79679-0.99021 0.59889
  -1  11  -8-2.58962 12.7743   1-0.34097 0.20630 0.03395 0.76375-0.99096 0.64161
  -1  11  -7 151.181 11.4067   1-0.33058 0.20498 0.06983 0.72786-0.99041 0.68303
  -1  11  -6 20.2628 12.2652   1-0.31908 0.20256 0.10845 0.68923-0.98824 0.72283
  -1  11  -5 419.648 23.1594   1-0.30644 0.19899 0.14967 0.64800-0.98410 0.76066
  -1  11  -4  10.012 11.6546   1-0.29266 0.19428 0.19323 0.60443-0.97766 0.79619
  -1  11  -3 98.1058 6.41886   1-0.27775 0.18844 0.23882 0.55883-0.96859 0.82910
  -1  11  -2  1.4909 10.0566   1-0.26178 0.18154 0.28605 0.51159-0.95662 0.85910
  -1  11  -1 100.553 9.33765   1-0.24481 0.17364 0.33448 0.46315-0.94153 0.88599
  -1  11   0 5.89257 10.4167   1-0.22697 0.16487 0.38359 0.41403-0.92316 0.90959
  -1  11   1    0.00 10.3759   1-0.20838 0.15536 0.43286 0.36475-0.90145 0.92985
  -1  11   2 34.9074 13.4715   1-0.18920 0.14525 0.48175 0.31585-0.87641 0.94679
  -1  11   3 89.7251 7.33749   1-0.16961 0.13473 0.52974 0.26785-0.84816 0.96051
  -1  11   4 12.9471 11.3219   1-0.14977 0.12396 0.57635 0.22124-0.81687 0.97119
  -1  11   5 304.961 20.4277   1-0.12986 0.11313 0.62114 0.17644-0.78280 0.97909
  -1  11   6 20.6651 12.3644   1-0.11004 0.10238 0.66377 0.13380-0.74624 0.98451
  -1  11   7 115.649 10.2088   1-0.09047 0.09188 0.70394 0.09362-0.70753 0.98777
  -1  11   8 16.9291 13.4903   1-0.07126 0.08174 0.74145 0.05610-0.66700 0.98921
  -1  11   9 311.816 22.2729   1-0.05253 0.07209 0.77617 0.02137-0.62499 0.98918
  -1  11  10 2.74805 14.2793   1-0.03437 0.06300 0.80803-0.01050-0.58183 0.98799
   0  12  -6 84.3698 7.63903   1-0.27561 0.22103 0.18791 0.68227-0.98006 0.72802
   0  12  -5 33.5343 6.59515   1-0.26323 0.21772 0.22581 0.64436-0.97271 0.76265
   0  12  -4 25.1308 11.9764   1-0.24992 0.21349 0.26544 0.60472-0.96324 0.79515
   0  12  -3 28.1724 12.9752   1-0.23572 0.20836 0.30652 0.56364-0.95144 0.82532
   0  12  -2 133.758 11.4549   1-0.22067 0.20238 0.34872 0.52142-0.93712 0.85298
   0  12  -1 17.6216 12.4179   1-0.20485 0.19563 0.39170 0.47844-0.92016 0.87799
   0  12   0-20.1055  12.978   1-0.18835 0.18821 0.43506 0.43506-0.90048 0.90028
   0  12   1 10.9117 12.1925   1-0.17128 0.18021 0.47842 0.39170-0.87803 0.91981
   0  12   2 119.484 8.16506   1-0.15375 0.17175 0.52137 0.34873-0.85287 0.93662
   0  12   3 26.4449 14.1978   1-0.13589 0.16296 0.56354 0.30655-0.82507 0.95079
   0  12   4 4.32335 14.4945   1-0.11783 0.15398 0.60457 0.26551-0.79476 0.96246
   0  12   5 35.1699  14.068   1-0.09970 0.14491 0.64414 0.22593-0.76214 0.97181
   0  12   6  84.062 7.76717   1-0.08162 0.13590 0.68198 0.18809-0.72740 0.97905
   0  10 -12 41.3139 6.19588   1-0.34926 0.24028-0.14288 0.86810-0.97963 0.47579
   0  10 -11 10.4094 5.93519   1-0.34275 0.24284-0.11699 0.84220-0.98413 0.52227
   0  10 -10 375.616 22.8084   1-0.33528 0.24443-0.08794 0.81314-0.98828 0.56839
   0  10  -9 87.5683 7.46715   1-0.32675 0.24498-0.05565 0.78084-0.99178 0.61386
   0  10  -8 442.291  22.772   1-0.31709 0.24439-0.02007 0.74525-0.99430 0.65835
   0  10  -7 184.235  13.507   1-0.30623 0.24260 0.01878 0.70639-0.99547 0.70149
   0  10  -6 268.052 18.6723   1-0.29410 0.23954 0.06081 0.66435-0.99487 0.74287
   0  10  -5 100.019  7.7447   1-0.28067 0.23518 0.10583 0.61932-0.99209 0.78206
   0  10  -4 126.786 9.80457   1-0.26593 0.22951 0.15356 0.57158-0.98670 0.81865
   0  10  -3 9.82538 9.14693   1-0.24990 0.22256 0.20362 0.52151-0.97830 0.85222
   0  10  -2    0.00 9.36828   1-0.23265 0.21438 0.25553 0.46959-0.96655 0.88244
   0  10  -1 5.77205 9.74751   1-0.21428 0.20509 0.30872 0.41640-0.95118 0.90905
   0  10   0 106.134  8.6609   1-0.19494 0.19482 0.36255 0.36255-0.93202 0.93186
   0  10   1-9.63637 10.1373   1-0.17480 0.18375 0.41638 0.30872-0.90901 0.95082
   0  10   2 9.72996 9.33265   1-0.15405 0.17207 0.46953 0.25556-0.88222 0.96601
   0  10   3 5.91964 10.3789   1-0.13292 0.16001 0.52138 0.20369-0.85183 0.97758
   0  10   4 123.059 8.96837   1-0.11161 0.14778 0.57137 0.15369-0.81809 0.98582
   0  10   5 103.706 8.55355   1-0.09035 0.13558 0.61903 0.10603-0.78137 0.99107
   0  10   6 305.805 19.8127   1-0.06930 0.12361 0.66396 0.06109-0.74207 0.99374
   0  10   7 177.041  12.469   1-0.04865 0.11203 0.70589 0.01914-0.70060 0.99425
   0  10   8 409.957  24.136   1-0.02853 0.10099 0.74465-0.01962-0.65739 0.99301
   0  10   9 82.9929 7.53319   1-0.00906 0.09059 0.78014-0.05513-0.61286 0.99045
   0  10  10 401.592 24.0902   1 0.00969 0.08091 0.81236-0.08735-0.56736 0.98692
   0  10  11 7.87773 13.6447   1 0.02766 0.07201 0.84133-0.11633-0.52123 0.98277
   0  10  12 21.1961 14.9454   1 0.04481 0.06393 0.86715-0.14216-0.47476 0.97827
   0   8 -16 9.85053 14.6107   1-0.37945 0.23420-0.37297 0.95321-0.90861 0.23691
   0   8 -15 410.886  24.548   1-0.37701 0.24083-0.36057 0.94079-0.91437 0.28465
   0   8 -14 23.2582 13.4281   1-0.37397 0.24687-0.34532 0.92553-0.92115 0.33340
   0   8 -13 635.655 25.9595   1-0.37026 0.25223-0.32695 0.90715-0.92888 0.38310
   0   8 -12 3.78962 11.1134   1-0.36576 0.25679-0.30515 0.88535-0.93746 0.43365
   0   8 -11 277.167 17.4384   1-0.36034 0.26045-0.27962 0.85981-0.94670 0.48487
   0   8 -10 22.8216 10.0907   1-0.35386 0.26304-0.25002 0.83019-0.95638 0.53652
   0   8  -9 15.2052 9.56641   1-0.34617 0.26442-0.21604 0.79621-0.96615 0.58826
   0   8  -8-17.9796 9.95668   1-0.33709 0.26442-0.17741 0.75757-0.97556 0.63965
   0   8  -7 424.116 18.1138   1-0.32646 0.26286-0.13392 0.71407-0.98409 0.69014
   0   8  -6 1.09194  8.8035   1-0.31411 0.25957-0.08549 0.66563-0.99105 0.73908
   0   8  -5 22.0183 8.98892   1-0.29989 0.25443-0.03218 0.61231-0.99570 0.78571
   0   8  -4 3.54044 8.41783   1-0.28372 0.24733 0.02575 0.55437-0.99723 0.82921
   0   8  -3 1309.08 28.3055   1-0.26556 0.23825 0.08779 0.49232-0.99481 0.86876
   0   8  -2 10.1083 8.62405   1-0.24547 0.22723 0.15320 0.42690-0.98769 0.90361
   0   8  -1 2482.34 37.3716   1-0.22359 0.21442 0.22100 0.35909-0.97523 0.93313
   0   8   0 174.599 12.8014   1-0.20017 0.20007 0.29004 0.29004-0.95705 0.95692
   0   8   1 2564.62 38.6675   1-0.17552 0.18449 0.35906 0.22101-0.93301 0.97485
   0   8   2 15.9669 8.25377   1-0.15004 0.16808 0.42681 0.15325-0.90325 0.98707
   0   8   3 1422.33 28.8171   1-0.12413 0.15125 0.49214 0.08792-0.86819 0.99398
   0   8   4 1.01457 8.90287   1-0.09820 0.13439 0.55408 0.02597-0.82845 0.99621
   0   8   5 8.90991  8.3035   1-0.07261 0.11788 0.61189-0.03185-0.78481 0.99454
   0   8   6-8.18556 9.49901   1-0.04769 0.10202 0.66508-0.08505-0.73807 0.98978
   0   8   7  454.02 19.6757   1-0.02366 0.08707 0.71339-0.13338-0.68906 0.98274
   0   8   8-6.62746 9.58329   1-0.00071 0.07319 0.75677-0.17676-0.63853 0.97418
   0   8   9 0.63908 9.92112   1 0.02106 0.06049 0.79530-0.21530-0.58713 0.96475
   0   8  10 28.3782 5.11443   1 0.04159 0.04904 0.82919-0.24921-0.53540 0.95499
   0   8  11 268.309 18.4807   1 0.06086 0.03883 0.85872-0.27875-0.48377 0.94535
   0   8  12 6.93941 11.8701   1 0.07890 0.02987 0.88421-0.30424-0.43259 0.93614
   0   8  13 665.034 28.3449   1 0.09575 0.02209 0.90596-0.32600-0.38209 0.92761
   0   8  14 16.6971 12.9454   1 0.11145 0.01546 0.92430-0.34435-0.33244 0.91993
   0   8  15 430.304  25.416   1 0.12608 0.00990 0.93953-0.35959-0.28375 0.91321
   0   8  16 37.9973 13.4898   1 0.13970 0.00536 0.95193-0.37200-0.23607 0.90751
   0   6 -18 381.592 25.0338   1-0.38643 0.22306-0.53948 0.97471-0.81378 0.05817
   0   6 -17 63.1507 7.25825   1-0.38585 0.23155-0.53605 0.97128-0.81635 0.10271
   0   6 -16 377.512 24.4212   1-0.38498 0.23976-0.53047 0.96568-0.82046 0.14879
   0   6 -15  183.61  13.846   1-0.38378 0.24762-0.52244 0.95765-0.82623 0.19654
   0   6 -14 539.457 23.8153   1-0.38217 0.25508-0.51166 0.94686-0.83379 0.24607
   0   6 -13 16.7913  9.6945   1-0.38006 0.26205-0.49772 0.93291-0.84322 0.29747
   0   6 -12 507.709 21.2277   1-0.37733 0.26839-0.48016 0.91534-0.85458 0.35081
   0   6 -11 71.4604 5.21247   1-0.37384 0.27397-0.45843 0.89359-0.86790 0.40610
   0   6 -10 39.8481 4.11964   1-0.36938 0.27858-0.43188 0.86704-0.88310 0.46327
   0   6  -9 97.4468 6.41897   1-0.36371 0.28199-0.39981 0.83496-0.89997 0.52211
   0   6  -8 168.514 11.8339   1-0.35654 0.28389-0.36144 0.79658-0.91814 0.58226
   0   6  -7 6.19681 6.06903   1-0.34751 0.28393-0.31598 0.75110-0.93700 0.64309
   0   6  -6 289.568 13.0388   1-0.33622 0.28172-0.26269 0.69781-0.95563 0.70370
   0   6  -5 579.482  17.519   1-0.32227 0.27684-0.20106 0.63617-0.97279 0.76283
   0   6  -4 1956.04 28.7089   1-0.30528 0.26891-0.13088 0.56598-0.98688 0.81889
   0   6  -3 1028.30 20.7325   1-0.28494 0.25765-0.05250 0.48759-0.99606 0.87004
   0   6  -2 3567.24 37.0463   1-0.26115 0.24293 0.03301 0.40207-0.99838 0.91434
   0   6  -1 615.688  16.233   1-0.23407 0.22492 0.12385 0.31122-0.99213 0.95005
   0   6   0 5862.28 46.6272   1-0.20414 0.20406 0.21753 0.21753-0.97608 0.97598
   0   6   1 598.481 16.6559   1-0.17208 0.18108 0.31118 0.12387-0.94981 0.99169
   0   6   2 3700.10 38.0655   1-0.13880 0.15687 0.40193 0.03312-0.91378 0.99763
   0   6   3 1087.67 21.4011   1-0.10525 0.13239 0.48730-0.05227-0.86923 0.99505
   0   6   4 2076.60 29.9823   1-0.07230 0.10851 0.56551-0.13049-0.81789 0.98568
   0   6   5 616.081 17.6942   1-0.04065 0.08593 0.63553-0.20051-0.76170 0.97146
   0   6   6 291.346 13.1067   1-0.01078 0.06514 0.69701-0.26200-0.70250 0.95424
   0   6   7 -7.5924   6.579   1 0.01704 0.04639 0.75015-0.31516-0.64188 0.93559
   0   6   8  187.42 11.9093   1 0.04270 0.02980 0.79550-0.36052-0.58107 0.91675
   0   6   9  94.116 7.01802   1 0.06622 0.01536 0.83379-0.39882-0.52097 0.89863
   0   6  10 53.7984 4.64436   1 0.08769 0.00296 0.86580-0.43083-0.46219 0.88182
   0   6  11 77.2049 6.08921   1 0.10725-0.00753 0.89231-0.45735-0.40509 0.86669
   0   6  12 575.054 23.4097   1 0.12507-0.01628 0.91402-0.47907-0.34987 0.85345
   0   6  13 11.3792 11.1093   1 0.14131-0.02345 0.93158-0.49664-0.29661 0.84216
   0   6  14 626.893 25.7821   1 0.15613-0.02919 0.94552-0.51059-0.24528 0.83280
   0   6  15 172.064 12.5865   1 0.16967-0.03366 0.95632-0.52140-0.19582 0.82531
   0   6  16 399.519 23.7594   1 0.18205-0.03698 0.96436-0.52945-0.14814 0.81960
   0   6  17 48.3944  7.6941   1 0.19341-0.03926 0.96998-0.53508-0.10211 0.81555
   0   6  18 392.256  26.648   1 0.20384-0.04061 0.97343-0.53854-0.05763 0.81304
   0   4 -20 182.543 13.2624   1-0.38037 0.19888-0.67223 0.96246-0.70216-0.13736
   0   4 -19 43.3383 7.17072   1-0.38049 0.20807-0.67656 0.96678-0.69761-0.09994
   0   4 -18 66.2848 7.57683   1-0.38052 0.21718-0.67960 0.96981-0.69439-0.06118
   0   4 -17 16.7944 12.6558   1-0.38048 0.22620-0.68123 0.97143-0.69269-0.02092
   0   4 -16 192.838 14.3068   1-0.38034 0.23514-0.68126 0.97145-0.69271 0.02108
   0   4 -15 63.4133 6.38072   1-0.38010 0.24397-0.67947 0.96966-0.69469 0.06503
   0   4 -14  493.21 22.4876   1-0.37974 0.25268-0.67558 0.96576-0.69891 0.11123
   0   4 -13 202.812 15.8548   1-0.37921 0.26123-0.66921 0.95937-0.70570 0.15998
   0   4 -12 47.3965 4.72574   1-0.37845 0.26954-0.65986 0.95001-0.71539 0.21165
   0   4 -11 1699.99 32.5359   1-0.37736 0.27752-0.64688 0.93703-0.72839 0.26662
   0   4 -10 1399.38 28.2441   1-0.37579 0.28502-0.62945 0.91958-0.74510 0.32531
   0   4  -9 1433.47 28.0085   1-0.37350 0.29180-0.60644 0.89657-0.76591 0.38809
   0   4  -8 6724.57 53.9859   1-0.37016 0.29753-0.57643 0.86655-0.79113 0.45528
   0   4  -714599.80 74.7906   1-0.36527 0.30171-0.53759 0.82770-0.82083 0.52695
   0   4  -6 7853.72 52.1585   1-0.35811 0.30363-0.48767 0.77777-0.85465 0.60275
   0   4  -5 3561.52 33.2816   1-0.34772 0.30231-0.42407 0.71415-0.89150 0.68157
   0   4  -4 2042.06 24.0162   1-0.33287 0.29654-0.34413 0.63421-0.92904 0.76109
   0   4  -3 155.653 9.38865   1-0.31218 0.28492-0.24586 0.53593-0.96338 0.83740
   0   4  -2 27.8876 2.39343   1-0.28443 0.26624-0.12905 0.41911-0.98896 0.90495
   0   4  -1 9.29866 3.63786   1-0.24910 0.23998 0.00344 0.28661-0.99942 0.95738
   0   4   0 1646.12 19.4772   1-0.20692 0.20687 0.14502 0.14502-0.98944 0.98937
   0   4   1  1.7367 3.84679   1-0.16006 0.16908 0.28653 0.00350-0.95694 0.99884
   0   4   2 37.4003 2.50119   1-0.11154 0.12963 0.41882-0.12880-0.90409 0.98797
   0   4   3 186.549  7.7678   1-0.06433 0.09149 0.53538-0.24537-0.83626 0.96212
   0   4   4 2157.72 24.8547   1-0.02054 0.05678 0.63340-0.34340-0.75983 0.92765
   0   4   5 3717.62 34.7275   1 0.01873 0.02658 0.71314-0.42314-0.68029 0.89009
   0   4   6 8447.69 54.1742   1 0.05325 0.00113 0.77660-0.48661-0.60153 0.85330
   0   4   716137.90 78.4783   1 0.08329-0.01983 0.82643-0.53645-0.52582 0.81957
   0   4   8 7441.25 56.3988   1 0.10934-0.03682 0.86522-0.57525-0.45426 0.78998
   0   4   9 1693.22 29.4774   1 0.13198-0.05038 0.89521-0.60526-0.38718 0.76487
   0   4  10 1542.76 29.5628   1 0.15173-0.06106 0.91823-0.62828-0.32450 0.74417
   0   4  11 1887.20 34.1055   1 0.16906-0.06931 0.93569-0.64575-0.26591 0.72755
   0   4  12 49.4206 4.91805   1 0.18435-0.07554 0.94870-0.65877-0.21103 0.71464
   0   4  13 265.279 15.7739   1 0.19794-0.08005 0.95809-0.66817-0.15943 0.70501
   0   4  14 581.802 23.1331   1 0.21008-0.08312 0.96451-0.67460-0.11074 0.69830
   0   4  15 93.9055 7.98415   1 0.22099-0.08496 0.96845-0.67855-0.06460 0.69413
   0   4  16 217.426 14.6712   1 0.23083-0.08573 0.97028-0.68039-0.02070 0.69220
   0   4  17    0.00 12.4324   1 0.23976-0.08558 0.97029-0.68041 0.02125 0.69223
   0   4  18 71.2006 7.54861   1 0.24788-0.08463 0.96871-0.67884 0.06147 0.69397
   0   4  19  50.769 7.34956   1 0.25528-0.08296 0.96572-0.67586 0.10019 0.69723
   0   4  20 228.431 17.5269   1 0.26203-0.08064 0.96143-0.67158 0.13759 0.70181
   0   2 -21 28.6379 12.3238   1-0.36404 0.17351-0.77660 0.92182-0.58045-0.30101
   0   2 -20  118.41 8.78253   1-0.36366 0.18220-0.78507 0.93028-0.56791-0.27158
   0   2 -19 191.614 12.7064   1-0.36323 0.19083-0.79279 0.93799-0.55613-0.24139
   0   2 -18 201.476 14.8251   1-0.36275 0.19943-0.79973 0.94492-0.54522-0.21033
   0   2 -17 63.2286  6.3089   1-0.36227 0.20802-0.80586 0.95104-0.53532-0.17825
   0   2 -16 251.422 19.3445   1-0.36178 0.21661-0.81112 0.95630-0.52663-0.14497
   0   2 -15 778.489 27.2118   1-0.36133 0.22523-0.81544 0.96060-0.51936-0.11027
   0   2 -14 83.9433 7.34649   1-0.36094 0.23391-0.81870 0.96386-0.51379-0.07387
   0   2 -13 975.428 26.9769   1-0.36063 0.24267-0.82076 0.96590-0.51027-0.03541
   0   2 -12 291.079 16.5363   1-0.36045 0.25156-0.82138 0.96652-0.50924 0.00554
   0   2 -11 6543.86 60.5139   1-0.36041 0.26059-0.82026 0.96538-0.51130 0.04957
   0   2 -10 32.3961 3.89396   1-0.36055 0.26981-0.81691 0.96203-0.51720 0.09744
   0   2  -9 4858.31 46.2085   1-0.36088 0.27921-0.81064 0.95575-0.52795 0.15016
   0   2  -8 1183.38 21.5984   1-0.36138 0.28878-0.80036 0.94546-0.54491 0.20909
   0   2  -7 5956.71 44.0994   1-0.36193 0.29840-0.78435 0.92943-0.56987 0.27603
   0   2  -6 2563.16 26.6853   1-0.36225 0.30779-0.75978 0.90486-0.60523 0.35336
   0   2  -5 9699.73 47.4544   1-0.36161 0.31623-0.72194 0.86701-0.65395 0.44405
   0   2  -4 2781.90 23.1778   1-0.35842 0.32211-0.66283 0.80789-0.71915 0.55123
   0   2  -3 6798.57 32.5817   1-0.34921 0.32197-0.56922 0.71427-0.80207 0.67612
   0   2  -2 805.422 10.3915   1-0.32718 0.30901-0.42192 0.56696-0.89616 0.81218
   0   2  -1 6649.00 27.1485   1-0.28228 0.27319-0.20395 0.34898-0.97621 0.93420
   0   2   0 1480.56 12.6311   1-0.20857 0.20854 0.07251 0.07251-0.99736 0.99733
   0   2   1 6999.57 27.9634   1-0.11711 0.12616 0.34870-0.20369-0.93330 0.97524
   0   2   2  870.28 10.8642   1-0.03002 0.04814 0.56616-0.42116-0.81087 0.89479
   0   2   3 7263.91 33.5943   1 0.04003-0.01284 0.71311-0.56811-0.67485 0.80073
   0   2   4 3124.32  24.515   1 0.09262-0.05635 0.80657-0.66159-0.55015 0.71801
   0   2   510834.40  50.128   1 0.13180-0.08647 0.86566-0.72069-0.44319 0.65302
   0   2   6 2809.48 28.1766   1 0.16157-0.10716 0.90355-0.75858-0.35267 0.60447
   0   2   7 6616.53 46.7844   1 0.18481-0.12133 0.92819-0.78324-0.27548 0.56926
   0   2   8 1285.35 22.8476   1 0.20347-0.13092 0.94429-0.79934-0.20865 0.54440
   0   2   9 5139.24 47.8168   1 0.21885-0.13723 0.95465-0.80971-0.14981 0.52753
   0   2  10 37.4196 4.08987   1 0.23180-0.14110 0.96099-0.81607-0.09715 0.51684
   0   2  11 6771.41 61.8957   1 0.24291-0.14314 0.96440-0.81949-0.04933 0.51100
   0   2  12 293.971 16.6068   1 0.25259-0.14375 0.96559-0.82069-0.00534 0.50898
   0   2  13 961.412 26.9184   1 0.26114-0.14323 0.96502-0.82013 0.03558 0.51003
   0   2  14  101.86 9.46374   1 0.26876-0.14177 0.96302-0.81813 0.07401 0.51358
   0   2  15  829.02 27.4218   1 0.27561-0.13955 0.95980-0.81493 0.11038 0.51918
   0   2  16 261.292 18.2937   1 0.28180-0.13667 0.95553-0.81066 0.14507 0.52647
   0   2  17 54.0824  6.5916   1 0.28743-0.13323 0.95031-0.80545 0.17833 0.53517
   0   2  18 177.093 13.9171   1 0.29257-0.12930 0.94421-0.79936 0.21040 0.54508
   0   2  19 172.446 13.2759   1 0.29726-0.12492 0.93730-0.79246 0.24145 0.55600
   0   2  20 123.855 9.10041   1 0.30155-0.12014 0.92962-0.78478 0.27163 0.56780
   0   2  21-16.8079 14.8564   1 0.30547-0.11499 0.92117-0.77635 0.30105 0.58034
   0   0 -21 9.30584 15.9179   1-0.33852 0.14801-0.86225 0.86245-0.44072-0.44072
   0   0 -20 395.174  26.081   1-0.33669 0.15525-0.87186 0.87205-0.41973-0.41973
   0   0 -19-39.3088 17.1755   1-0.33471 0.16234-0.88091 0.88109-0.39874-0.39874
   0   0 -18 1143.44 34.8864   1-0.33257 0.16927-0.88941 0.88958-0.37776-0.37776
   0   0 -17-26.4189 14.3434   1-0.33028 0.17605-0.89737 0.89753-0.35677-0.35677
   0   0 -16 720.982 28.2632   1-0.32784 0.18269-0.90482 0.90497-0.33578-0.33578
   0   0 -15-116.638 24.1703   1-0.32526 0.18918-0.91176 0.91190-0.31480-0.31480
   0   0 -14 9079.54 80.9607   1-0.32254 0.19554-0.91821 0.91834-0.29381-0.29381
   0   0 -13-12.4806 12.3097   1-0.31969 0.20175-0.92417 0.92429-0.27282-0.27282
   0   0 -12 1728.11 33.2945   1-0.31670 0.20783-0.92965 0.92977-0.25184-0.25184
   0   0 -11-0.49912 7.71636   1-0.31358 0.21378-0.93467 0.93478-0.23085-0.23085
   0   0 -10 9.05901 7.71347   1-0.31033 0.21961-0.93923 0.93933-0.20986-0.20986
   0   0  -9-4.07459 6.41666   1-0.30695 0.22530-0.94334 0.94342-0.18888-0.18888
   0   0  -8 33.0847 3.20074   1-0.30344 0.23087-0.94700 0.94708-0.16789-0.16789
   0   0  -7-3.79955 6.15596   1-0.29981 0.23631-0.95022 0.95028-0.14691-0.14691
   0   0  -6 1145.96 18.6263   1-0.29606 0.24163-0.95300 0.95306-0.12592-0.12592
   0   0  -5-37.3937 6.76477   1-0.29218 0.24682-0.95535 0.95539-0.10493-0.10493
   0   0  -417765.70 221.468   1-0.28819 0.25190-0.95726 0.95730-0.08395-0.08395
   0   0  -3 5.07023 2.70965   1-0.28407 0.25685-0.95875 0.95878-0.06296-0.06296
   0   0  -2 3610.25 18.3553   1-0.27983 0.26169-0.95982 0.95984-0.04197-0.04197
   0   0   2 3571.47 18.2746   1 0.27983-0.26169 0.95982-0.95984 0.04197 0.04197
   0   0   3 -1.2333 2.95497   1 0.28407-0.25685 0.95875-0.95878 0.06296 0.06296
   0   0   416802.70 215.455   1 0.28819-0.25190 0.95726-0.95730 0.08395 0.08395
   0   0   5-59.3766 8.69497   1 0.29218-0.24682 0.95535-0.95539 0.10493 0.10493
   0   0   6 1136.73 18.3432   1 0.29606-0.24163 0.95300-0.95306 0.12592 0.12592
   0   0   7 19.8843 2.87419   1 0.29981-0.23631 0.95022-0.95028 0.14691 0.14691
   0   0   8 59.2264 5.33306   1 0.30344-0.23087 0.94700-0.94708 0.16789 0.16789
   0   0   9-8.55664 6.73233   1 0.30695-0.22530 0.94334-0.94342 0.18888 0.18888
   0   0  10-5.43541 9.60854   1 0.31033-0.21961 0.93923-0.93933 0.20986 0.20986
   0   0  11-25.9547  8.7597   1 0.31358-0.21378 0.93467-0.93478 0.23085 0.23085
   0   0  12 1698.62 33.3482   1 0.31670-0.20783 0.92965-0.92977 0.25184 0.25184
   0   0  13 7.72611 13.5133   1 0.31969-0.20175 0.92417-0.92429 0.27282 0.27282
   0   0  14 8789.27 79.9696   1 0.32254-0.19554 0.91821-0.91834 0.29381 0.29381
   0   0  15-93.0328 23.8491   1 0.32526-0.18918 0.91176-0.91190 0.31480 0.31480
   0   0  16 699.338 27.8562   1 0.32784-0.18269 0.90482-0.90497 0.33578 0.33578
   0   0  17-24.8177  13.276   1 0.33028-0.17605 0.89737-0.89753 0.35677 0.35677
   0   0  18 1014.11 33.8512   1 0.33257-0.16927 0.88941-0.88958 0.37776 0.37776
   0   0  19-41.1371 16.3785   1 0.33471-0.16234 0.88091-0.88109 0.39874 0.39874
   0   0  20 414.641 25.8988   1 0.33669-0.15525 0.87186-0.87205 0.41973 0.41973
   0   0  21    0.00 16.6083   1 0.33852-0.14801 0.86225-0.86245 0.44072 0.44072
   1  -1 -21 159.296 13.2942   1-0.29617 0.16763-0.89876 0.82644-0.37935-0.48867
   1  -1 -20 88.8495 7.51488   1-0.29354 0.17407-0.90801 0.83568-0.35497-0.47108
   1  -1 -19 267.942 16.9558   1-0.29067 0.18027-0.91667 0.84433-0.33027-0.45380
   1  -1 -18 4.23834 11.5295   1-0.28755 0.18623-0.92475 0.85240-0.30520-0.43691
   1  -1 -17 975.418 31.8161   1-0.28419 0.19193-0.93225 0.85990-0.27968-0.42045
   1  -1 -16 661.207 25.5279   1-0.28054 0.19736-0.93918 0.86681-0.25363-0.40453
   1  -1 -15 54.6137 5.74006   1-0.27660 0.20250-0.94553 0.87315-0.22694-0.38925
   1  -1 -14 770.948 25.2386   1-0.27234 0.20730-0.95129 0.87890-0.19947-0.37474
   1  -1 -13 802.485 24.5371   1-0.26770 0.21173-0.95644 0.88404-0.17105-0.36119
   1  -1 -12 1330.50 29.3096   1-0.26262 0.21573-0.96093 0.88853-0.14143-0.34884
   1  -1 -11  545.58 18.4584   1-0.25703 0.21921-0.96472 0.89231-0.11028-0.33802
   1  -1 -10 2219.98 33.5375   1-0.25079 0.22204-0.96771 0.89528-0.07714-0.32918
   1  -1  -9 393.407 14.4534   1-0.24373 0.22405-0.96973 0.89730-0.04135-0.32300
   1  -1  -8 49.6688 4.40407   1-0.23556 0.22496-0.97053 0.89809-0.00192-0.32046
   1  -1  -7 34.5041 3.30137   1-0.22583 0.22430-0.96963 0.89717 0.04269-0.32310
   1  -1  -6 8355.25  48.452   1-0.21375 0.22129-0.96612 0.89365 0.09501-0.33344
   1  -1  -5 5422.01 35.2637   1-0.19787 0.21448-0.95811 0.88564 0.15942-0.35587
   1  -1  -4 5216.85 31.1778   1-0.17523 0.20091-0.94121 0.86873 0.24420-0.39868
   1  -1  -331157.40 251.428   1-0.13890 0.17366-0.90340 0.83090 0.36620-0.47871
   1  -1  -210263.70 123.043   1-0.07029 0.11412-0.80473 0.73223 0.56047-0.63101
   1  -1  -1 1383.58 10.2179   1 0.07927-0.02637-0.49756 0.42505 0.86062-0.88918
   1  -1   0 57.0101  3.0129   1 0.29839-0.23642 0.19224-0.26476 0.97723-0.96383
   1  -1   116869.40 148.034   1 0.37558-0.30453 0.65547-0.72800 0.72072-0.66534
   1  -1   213395.40 154.152   1 0.37758-0.29746 0.80574-0.87828 0.52687-0.42951
   1  -1   3 1907.75 17.7563   1 0.37129-0.28210 0.85889-0.93143 0.42439-0.28506
   1  -1   4 6535.02 36.7635   1 0.36640-0.26814 0.88141-0.95397 0.36990-0.18860
   1  -1   5 968.979 16.2286   1 0.36344-0.25611 0.89192-0.96449 0.34088-0.11761
   1  -1   6 1157.27  19.467   1 0.36195-0.24555 0.89673-0.96931 0.32653-0.06129
   1  -1   7 1469.72 23.6821   1 0.36147-0.23600 0.89840-0.97098 0.32129-0.01407
   1  -1   8 669.048 17.5584   1 0.36170-0.22715 0.89810-0.97070 0.32205 0.02714
   1  -1   9 2104.41 31.6895   1 0.36241-0.21879 0.89645-0.96905 0.32696 0.06420
   1  -1  10 85.8704 6.55831   1 0.36345-0.21076 0.89375-0.96637 0.33486 0.09828
   1  -1  11 952.098  24.154   1 0.36471-0.20295 0.89021-0.96284 0.34498 0.13013
   1  -1  12 709.721 22.5905   1 0.36612-0.19529 0.88594-0.95857 0.35678 0.16030
   1  -1  13 1403.09 32.4051   1 0.36762-0.18771 0.88100-0.95364 0.36990 0.18916
   1  -1  14 98.4058 8.00876   1 0.36916-0.18018 0.87543-0.94809 0.38406 0.21697
   1  -1  15 2526.27 46.6363   1 0.37071-0.17266 0.86928-0.94194 0.39906 0.24394
   1  -1  16 517.834 28.4397   1 0.37224-0.16512 0.86254-0.93522 0.41475 0.27022
   1  -1  17 625.876 28.3178   1 0.37373-0.15753 0.85523-0.92792 0.43101 0.29594
   1  -1  18  138.72 12.2382   1 0.37515-0.14989 0.84735-0.92004 0.44774 0.32118
   1  -1  19 53.6546 7.10747   1 0.37650-0.14216 0.83889-0.91159 0.46488 0.34601
   1  -1  20 100.764 8.19154   1 0.37775-0.13434 0.82984-0.90255 0.48235 0.37051
   1  -1  21 80.1195 8.11512   1 0.37889-0.12641 0.82019-0.89291 0.50012 0.39472
   1   1 -21 168.544 13.1546   1-0.32557 0.19701-0.82383 0.89653-0.52316-0.34490
   1   1 -20 86.5701 8.25474   1-0.32471 0.20522-0.83280 0.90548-0.50767-0.31841
   1   1 -19 298.641 20.4371   1-0.32378 0.21336-0.84112 0.91380-0.49270-0.29141
   1   1 -18 15.2565 10.5863   1-0.32280 0.22145-0.84880 0.92147-0.47834-0.26380
   1   1 -17 987.485 31.8631   1-0.32178 0.22950-0.85583 0.92850-0.46468-0.23549
   1   1 -16 640.567 25.4147   1-0.32074 0.23754-0.86220 0.93485-0.45186-0.20633
   1   1 -15  60.497 5.89202   1-0.31973 0.24559-0.86787 0.94051-0.44006-0.17616
   1   1 -14 747.514 24.7757   1-0.31876 0.25370-0.87280 0.94543-0.42948-0.14476
   1   1 -13 843.167 24.5103   1-0.31787 0.26188-0.87692 0.94954-0.42041-0.11186
   1   1 -12 1329.60 28.7553   1-0.31712 0.27020-0.88012 0.95273-0.41320-0.07709
   1   1 -11 536.315 18.5633   1-0.31656 0.27871-0.88224 0.95485-0.40836-0.03996
   1   1 -10 2182.26 33.0679   1-0.31626 0.28749-0.88305 0.95565-0.40656 0.00021
   1   1  -9 406.711 14.2499   1-0.31632 0.29661-0.88215 0.95474-0.40875 0.04437
   1   1  -8 0.33957 5.77278   1-0.31683 0.30620-0.87891 0.95148-0.41632 0.09391
   1   1  -7 20.8125  2.4171   1-0.31794 0.31638-0.87223 0.94479-0.43131 0.15088
   1   1  -6 7513.97 44.0066   1-0.31972 0.32724-0.86011 0.93267-0.45691 0.21845
   1   1  -5 4825.98 31.7811   1-0.32214 0.33873-0.83869 0.91123-0.49811 0.30162
   1   1  -4 4638.61 27.5567   1-0.32458 0.35024-0.79983 0.87237-0.56288 0.40836
   1   1  -327281.60 222.427   1-0.32430 0.35903-0.72522 0.79775-0.66289 0.55035
   1   1  -2 8181.85 27.5264   1-0.31139 0.35520-0.57286 0.64538-0.80743 0.73686
   1   1  -1 1342.74 9.90586   1-0.25784 0.31071-0.26922 0.34173-0.96166 0.93306
   1   1   0 79.4542 2.72103   1-0.13543 0.19737 0.17844-0.10594-0.98086 0.99423
   1   1   117791.60 148.541   1 0.00442 0.06660 0.55025-0.47776-0.81440 0.86975
   1   1   214924.80 156.633   1 0.10286-0.02277 0.75081-0.67833-0.61493 0.71225
   1   1   3 2093.61 17.9004   1 0.16362-0.07445 0.84825-0.77578-0.45653 0.59582
   1   1   4 7310.05 37.6753   1 0.20252-0.10428 0.89783-0.82537-0.33809 0.51936
   1   1   5 1037.79 16.4729   1 0.22926-0.12195 0.92472-0.85226-0.24721 0.47045
   1   1   6 1209.01 19.7579   1 0.24889-0.13251 0.93989-0.86744-0.17450 0.43971
   1   1   7 1578.35 23.8959   1 0.26410-0.13865 0.94843-0.87600-0.11400 0.42119
   1   1   8 716.353 17.9822   1 0.27639-0.14187 0.95290-0.88048-0.06196 0.41112
   1   1   9 2384.53 33.6736   1 0.28665-0.14306 0.95467-0.88226-0.01597 0.40711
   1   1  10 93.4477 6.13587   1 0.29545-0.14278 0.95451-0.88211 0.02557 0.40754
   1   1  11 966.318 24.8429   1 0.30312-0.14138 0.95290-0.88050 0.06375 0.41133
   1   1  12 717.163 23.1149   1 0.30993-0.13912 0.95012-0.87774 0.09933 0.41772
   1   1  13 1400.85 32.3619   1 0.31604-0.13615 0.94637-0.87400 0.13289 0.42614
   1   1  14 104.391   8.559   1 0.32156-0.13261 0.94177-0.86940 0.16481 0.43619
   1   1  15 2509.59 46.5871   1 0.32660-0.12857 0.93640-0.86404 0.19541 0.44756
   1   1  16 599.305 25.7488   1 0.33120-0.12410 0.93031-0.85796 0.22493 0.46002
   1   1  17 609.932 26.2846   1 0.33542-0.11925 0.92355-0.85121 0.25354 0.47337
   1   1  18 200.896 14.9853   1 0.33930-0.11406 0.91612-0.84379 0.28140 0.48749
   1   1  19 39.4884 14.7464   1 0.34287-0.10855 0.90805-0.83573 0.30862 0.50224
   1   1  20 84.7348 8.03463   1 0.34614-0.10275 0.89934-0.82703 0.33529 0.51754
   1   1  21 77.8832 8.01046   1 0.34913-0.09667 0.88999-0.81769 0.36149 0.53331
   1   3 -21 31.9755 13.3125   1-0.34587 0.21728-0.72252 0.94024-0.65902-0.20907
   1   3 -20 43.2101 14.5968   1-0.34593 0.22641-0.72898 0.94669-0.65129-0.17483
   1   3 -19 20.7677 14.5632   1-0.34593 0.23548-0.73442 0.95212-0.64468-0.13947
   1   3 -18 109.778 10.2145   1-0.34588 0.24451-0.73875 0.95644-0.63934-0.10283
   1   3 -17 13.2622 11.0587   1-0.34580 0.25350-0.74186 0.95954-0.63546-0.06473
   1   3 -16  251.72 18.2136   1-0.34569 0.26246-0.74361 0.96128-0.63329-0.02494
   1   3 -15 279.606 18.9141   1-0.34556 0.27140-0.74381 0.96148-0.63308 0.01683
   1   3 -14 92.9675  5.7369   1-0.34539 0.28031-0.74221 0.95986-0.63517 0.06089
   1   3 -13 1174.91 29.1547   1-0.34519 0.28917-0.73846 0.95610-0.63995 0.10764
   1   3 -12  525.46 19.4663   1-0.34490 0.29796-0.73210 0.94973-0.64789 0.15755
   1   3 -11 701.846 20.9714   1-0.34448 0.30661-0.72249 0.94011-0.65953 0.21117
   1   3 -10 3790.20 43.2707   1-0.34381 0.31501-0.70877 0.92638-0.67554 0.26915
   1   3  -9-0.39093 7.65072   1-0.34270 0.32297-0.68973 0.90734-0.69663 0.33222
   1   3  -8 4621.85 41.9456   1-0.34084 0.33019-0.66370 0.88130-0.72358 0.40114
   1   3  -7 5.53941 4.94312   1-0.33772 0.33614-0.62836 0.84594-0.75706 0.47659
   1   3  -6 3830.31 33.4178   1-0.33252 0.34001-0.58053 0.79811-0.79740 0.55890
   1   3  -5 1120.59 17.3694   1-0.32395 0.34051-0.51609 0.73366-0.84405 0.64753
   1   3  -4 1320.68 17.6904   1-0.31014 0.33578-0.43013 0.64769-0.89471 0.74016
   1   3  -3 1077.43 14.9991   1-0.28867 0.32338-0.31795 0.53550-0.94406 0.83149
   1   3  -2 3400.25 24.9566   1-0.25705 0.30083-0.17751 0.39505-0.98302 0.91242
   1   3  -111975.90 45.3341   1-0.21400 0.26685-0.01293 0.23046-0.99991 0.97128
   1   3   025002.60 250.104   1-0.16102 0.22294 0.16344 0.05408-0.98516 0.99850
   1   3   115504.40 52.5327   1-0.10262 0.17361 0.33423-0.11672-0.93699 0.99231
   1   3   2 5530.76 32.8632   1-0.04454 0.12460 0.48453-0.26703-0.86271 0.96000
   1   3   3 19.7998 1.91177   1 0.00879 0.08035 0.60723-0.38973-0.77391 0.91318
   1   3   4 3215.29 28.2587   1 0.05525 0.04296 0.70249-0.48501-0.68095 0.86219
   1   3   5 153.035 7.92055   1 0.09461 0.01267 0.77440-0.55693-0.59047 0.81368
   1   3   611309.10 59.7161   1 0.12758-0.01123 0.82795-0.61049-0.50573 0.77091
   1   3   7 1351.33 22.9471   1 0.15522-0.02979 0.86761-0.65016-0.42779 0.73495
   1   3   8 8306.52 58.4544   1 0.17852-0.04402 0.89689-0.67945-0.35657 0.70570
   1   3   9 31.1774 3.97218   1 0.19835-0.05478 0.91840-0.70096-0.29147 0.68256
   1   3  10 6232.75 57.2759   1 0.21540-0.06276 0.93402-0.71660-0.23172 0.66480
   1   3  11 96.8406 7.59747   1 0.23021-0.06849 0.94513-0.72771-0.17660 0.65164
   1   3  12 685.618 22.3188   1 0.24319-0.07241 0.95269-0.73528-0.12541 0.64243
   1   3  13 226.016 15.9488   1 0.25468-0.07482 0.95742-0.74002-0.07757 0.63656
   1   3  14 159.686  11.915   1 0.26492-0.07599 0.95984-0.74245-0.03258 0.63354
   1   3  15 169.249 13.0871   1 0.27411-0.07611 0.96034-0.74296 0.00998 0.63295
   1   3  16 195.675 14.4639   1 0.28240-0.07533 0.95919-0.74182 0.05046 0.63445
   1   3  17 1.73141  11.679   1 0.28991-0.07377 0.95661-0.73926 0.08915 0.63773
   1   3  18 24.9059 12.8812   1 0.29674-0.07153 0.95277-0.73542 0.12629 0.64256
   1   3  19  7.8509 12.5676   1 0.30297-0.06868 0.94778-0.73044 0.16209 0.64874
   1   3  20 134.899 9.99719   1 0.30866-0.06529 0.94173-0.72440 0.19673 0.65607
   1   5 -20-3.25843 13.9518   1-0.35644 0.23690-0.60297 0.96570-0.77371-0.05243
   1   5 -19 120.859 10.0254   1-0.35643 0.24596-0.60426 0.96698-0.77265-0.01153
   1   5 -18-8.61679 13.5737   1-0.35626 0.25486-0.60391 0.96662-0.77299 0.03079
   1   5 -17  516.89 24.4195   1-0.35589 0.26356-0.60172 0.96442-0.77489 0.07466
   1   5 -16 4.93488 11.2171   1-0.35530 0.27205-0.59747 0.96016-0.77852 0.12026
   1   5 -15 66.2468 6.26885   1-0.35445 0.28026-0.59087 0.95356-0.78405 0.16777
   1   5 -14 1002.75 29.7167   1-0.35327 0.28816-0.58157 0.94424-0.79167 0.21736
   1   5 -13 65.8836 5.26288   1-0.35167 0.29563-0.56912 0.93178-0.80155 0.26921
   1   5 -12 964.305 26.8809   1-0.34954 0.30258-0.55298 0.91563-0.81385 0.32349
   1   5 -11 175.776  13.555   1-0.34672 0.30883-0.53250 0.89514-0.82871 0.38032
   1   5 -10 1693.09 31.3618   1-0.34299 0.31417-0.50687 0.86951-0.84615 0.43974
   1   5  -9 1161.71 25.5763   1-0.33807 0.31832-0.47516 0.83779-0.86611 0.50166
   1   5  -8 164.333 10.8248   1-0.33159 0.32091-0.43629 0.79890-0.88827 0.56579
   1   5  -7 1172.99  23.046   1-0.32309 0.32149-0.38907 0.75168-0.91203 0.63153
   1   5  -6-14.1541 8.50715   1-0.31203 0.31949-0.33233 0.69492-0.93638 0.69785
   1   5  -5 5078.96 42.8789   1-0.29778 0.31432-0.26505 0.62764-0.95972 0.76317
   1   5  -4 1907.44 25.7971   1-0.27975 0.30536-0.18670 0.54928-0.97990 0.82532
   1   5  -3 2075.82 25.6942   1-0.25745 0.29213-0.09752 0.46009-0.99426 0.88165
   1   5  -2  169.77 8.27018   1-0.23066 0.27441 0.00110 0.36146-0.99989 0.92925
   1   5  -1 1159.31 19.1964   1-0.19960 0.25243 0.10646 0.25609-0.99422 0.96555
   1   5   0-41.6459 7.84458   1-0.16500 0.22690 0.21476 0.14778-0.97558 0.98889
   1   5   1 158.836 8.42819   1-0.12803 0.19900 0.32167 0.04087-0.94372 0.99901
   1   5   2 3933.09 35.3355   1-0.09009 0.17013 0.42311-0.06058-0.89984 0.99709
   1   5   3 1102.65 20.2022   1-0.05255 0.14166 0.51595-0.15343-0.84626 0.98549
   1   5   4 3346.76 34.5973   1-0.01653 0.11471 0.59833-0.23582-0.78583 0.96703
   1   5   5 2971.46 33.8881   1 0.01722 0.09004 0.66962-0.30713-0.72135 0.94453
   1   5   6  168.97 11.0951   1 0.04827 0.06806 0.73013-0.36765-0.65519 0.92033
   1   5   7 1287.19 25.2285   1 0.07651 0.04889 0.78073-0.41825-0.58910 0.89622
   1   5   8 727.337 20.4233   1 0.10201 0.03246 0.82256-0.46009-0.52432 0.87341
   1   5   9 2550.05 37.7169   1 0.12494 0.01861 0.85680-0.49435-0.46157 0.85264
   1   5  10 9.02472 8.70684   1 0.14554 0.00708 0.88460-0.52215-0.40126 0.83430
   1   5  11 307.289 16.3783   1 0.16406-0.00237 0.90692-0.54448-0.34352 0.81853
   1   5  12 606.028  22.205   1 0.18074-0.00998 0.92463-0.56220-0.28836 0.80534
   1   5  13 338.312 19.1977   1 0.19580-0.01597 0.93842-0.57601-0.23567 0.79463
   1   5  14 108.714 8.17228   1 0.20943-0.02053 0.94889-0.58648-0.18531 0.78624
   1   5  15 102.882 9.40447   1 0.22181-0.02383 0.95650-0.59410-0.13709 0.77999
   1   5  16 12.1023  10.866   1 0.23308-0.02603 0.96163-0.59924-0.09084 0.77572
   1   5  17 285.912 22.1369   1 0.24336-0.02724 0.96460-0.60222-0.04638 0.77323
   1   5  18 21.0373 14.8249   1 0.25277-0.02757 0.96566-0.60329-0.00353 0.77236
   1   5  19 162.192 14.0435   1 0.26139-0.02712 0.96500-0.60264 0.03785 0.77295
   1   7 -18 73.3375 7.82753   1-0.35598 0.25456-0.45614 0.96387-0.87315 0.13092
   1   7 -17 107.972 10.1279   1-0.35512 0.26292-0.44886 0.95693-0.87733 0.17700
   1   7 -16 495.459 26.8814   1-0.35348 0.27034-0.43960 0.94766-0.88254 0.22419
   1   7 -15 86.2382  7.6996   1-0.35136 0.27729-0.42767 0.93573-0.88906 0.27269
   1   7 -14 36.3501 5.90062   1-0.34868 0.28368-0.41277 0.92083-0.89687 0.32249
   1   7 -13  107.94 9.16744   1-0.34533 0.28940-0.39457 0.90262-0.90597 0.37356
   1   7 -12 219.548 13.6837   1-0.34119 0.29433-0.37267 0.88072-0.91626 0.42584
   1   7 -11 164.698 11.3529   1-0.33612 0.29833-0.34667 0.85472-0.92760 0.47915
   1   7 -10 51.8594 5.23691   1-0.32993 0.30121-0.31613 0.82417-0.93974 0.53328
   1   7  -9 460.609 19.5255   1-0.32243 0.30278-0.28060 0.78864-0.95233 0.58785
   1   7  -8 96.8631 8.15346   1-0.31340 0.30282-0.23968 0.74771-0.96486 0.64236
   1   7  -7 8.42363 7.94359   1-0.30259 0.30108-0.19302 0.70104-0.97668 0.69616
   1   7  -6 428.477 16.7798   1-0.28979 0.29735-0.14041 0.64844-0.98697 0.74843
   1   7  -5 159.684 11.6171   1-0.27479 0.29142-0.08187 0.58989-0.99475 0.79819
   1   7  -4 1207.44 25.2378   1-0.25744 0.28314-0.01768 0.52569-0.99893 0.84435
   1   7  -3 1559.38 27.8535   1-0.23768 0.27245 0.05155 0.45646-0.99842 0.88582
   1   7  -2 2007.17 31.4581   1-0.21558 0.25942 0.12482 0.38319-0.99219 0.92157
   1   7  -1 1297.53 25.0815   1-0.19135 0.24425 0.20081 0.30719-0.97943 0.95079
   1   7   0 1435.93 26.7219   1-0.16531 0.22729 0.27795 0.23006-0.95966 0.97300
   1   7   1 1935.97 30.6757   1-0.13794 0.20899 0.35453 0.15347-0.93281 0.98813
   1   7   2 1618.57 28.8412   1-0.10978 0.18989 0.42894 0.07906-0.89922 0.99652
   1   7   3 1158.13 24.5678   1-0.08136 0.17054 0.49974 0.00826-0.85961 0.99889
   1   7   4  470.94  16.732   1-0.05321 0.15146 0.56582-0.05783-0.81493 0.99619
   1   7   5 209.345 12.8319   1-0.02577 0.13309 0.62643-0.11844-0.76628 0.98953
   1   7   6 48.1971 4.94088   1 0.00062 0.11577 0.68117-0.17319-0.71476 0.97999
   1   7   7 362.524 16.3317   1 0.02572 0.09974 0.72996-0.22198-0.66139 0.96860
   1   7   8 57.3795 4.78782   1 0.04938 0.08515 0.77292-0.26495-0.60705 0.95623
   1   7   9 19.9707 8.83017   1 0.07154 0.07206 0.81036-0.30239-0.55244 0.94361
   1   7  10 14.4721  9.8489   1 0.09219 0.06048 0.84267-0.33470-0.49812 0.93127
   1   7  11 151.228 11.1345   1 0.11137 0.05037 0.87028-0.36232-0.44450 0.91963
   1   7  12 703.011 26.5501   1 0.12915 0.04166 0.89363-0.38568-0.39185 0.90896
   1   7  13  217.35 15.7084   1 0.14560 0.03428 0.91316-0.40520-0.34036 0.89945
   1   7  14 41.7216 6.80553   1 0.16082 0.02813 0.92925-0.42130-0.29013 0.89120
   1   7  15 364.989 22.8775   1 0.17489 0.02313 0.94225-0.43430-0.24119 0.88424
   1   7  16 886.682 35.7768   1 0.18791 0.01918 0.95249-0.44454-0.19355 0.87859
   1   7  17 210.614 15.9518   1 0.19996 0.01620 0.96023-0.45229-0.14719 0.87421
   1   9 -15 20.6377 6.42776   1-0.34014 0.26608-0.26710 0.92030-0.95381 0.33743
   1   9 -14 1.82592  13.664   1-0.33619 0.27120-0.24940 0.90260-0.95933 0.38493
   1   9 -13 274.729 16.9331   1-0.33149 0.27556-0.22874 0.88193-0.96529 0.43287
   1   9 -12 109.892 8.37513   1-0.32595 0.27909-0.20490 0.85809-0.97152 0.48108
   1   9 -11 292.467 19.4763   1-0.31947 0.28169-0.17769 0.83087-0.97781 0.52935
   1   9 -10  404.97 22.6308   1-0.31195 0.28323-0.14693 0.80011-0.98388 0.57740
   1   9  -9 143.094 11.8994   1-0.30327 0.28362-0.11249 0.76567-0.98940 0.62491
   1   9  -8 131.697 8.72046   1-0.29333 0.28275-0.07427 0.72744-0.99398 0.67146
   1   9  -7-14.7197 10.2996   1-0.28202 0.28051-0.03226 0.68543-0.99715 0.71661
   1   9  -6 611.102 23.5057   1-0.26926 0.27683 0.01345 0.63971-0.99840 0.75985
   1   9  -5 87.4635 8.23477   1-0.25501 0.27164 0.06267 0.59049-0.99722 0.80064
   1   9  -4 582.284  22.981   1-0.23923 0.26493 0.11506 0.53810-0.99305 0.83845
   1   9  -3 11.9202 9.78232   1-0.22197 0.25674 0.17014 0.48302-0.98539 0.87278
   1   9  -2 310.292 16.7654   1-0.20329 0.24713 0.22730 0.42585-0.97382 0.90319
   1   9  -1 12.2305    8.79   1-0.18333 0.23624 0.28582 0.36733-0.95800 0.92935
   1   9   0 515.276 19.9875   1-0.16229 0.22427 0.34491 0.30824-0.93776 0.95109
   1   9   1 541.999 20.4503   1-0.14039 0.21144 0.40372 0.24942-0.91306 0.96837
   1   9   2 87.5242 6.63248   1-0.11788 0.19800 0.46145 0.19169-0.88404 0.98133
   1   9   3 184.926 14.5969   1-0.09505 0.18424 0.51733 0.13580-0.85099 0.99026
   1   9   4 216.504 15.5385   1-0.07216 0.17041 0.57072 0.08241-0.81429 0.99554
   1   9   5 454.925 20.1897   1-0.04945 0.15678 0.62110 0.03203-0.77444 0.99767
   1   9   6 99.1759 8.21224   1-0.02715 0.14355 0.66808-0.01496-0.73196 0.99718
   1   9   7 127.897 9.52339   1-0.00544 0.13091 0.71141-0.05829-0.68740 0.99459
   1   9   8 356.188 20.2352   1 0.01554 0.11900 0.75098-0.09786-0.64127 0.99044
   1   9   9 16.6408 11.1852   1 0.03568 0.10793 0.78676-0.13365-0.59404 0.98520
   1   9  10 385.677 21.6685   1 0.05491 0.09776 0.81882-0.16571-0.54614 0.97928
   1   9  11 1.61621 13.3277   1 0.07319 0.08855 0.84728-0.19418-0.49792 0.97304
   1   9  12 320.283 21.9339   1 0.09052 0.08030 0.87232-0.21921-0.44967 0.96677
   1   9  13 27.4556  6.2875   1 0.10688 0.07300 0.89411-0.24101-0.40163 0.96071
   1   9  14  50.142 18.0913   1 0.12231 0.06664 0.91286-0.25977-0.35398 0.95504
   1  11 -10-11.7944 14.2008   1-0.29273 0.26402 0.00343 0.79490-0.99685 0.59036
   1  11  -9  238.99 16.4571   1-0.28376 0.26412 0.03484 0.76348-0.99694 0.63243
   1  11  -8 9.27449 12.7031   1-0.27380 0.26322 0.06890 0.72942-0.99582 0.67329
   1  11  -7 122.947 9.66684   1-0.26279 0.26129 0.10552 0.69279-0.99320 0.71265
   1  11  -6 15.8987 12.5186   1-0.25073 0.25830 0.14456 0.65375-0.98878 0.75021
   1  11  -5 295.427 20.5005   1-0.23760 0.25424 0.18581 0.61250-0.98226 0.78567
   1  11  -4-14.4498 12.8839   1-0.22342 0.24913 0.22900 0.56930-0.97335 0.81875
   1  11  -3 94.9042 6.91582   1-0.20824 0.24301 0.27381 0.52449-0.96181 0.84918
   1  11  -2 39.1892 5.84023   1-0.19211 0.23595 0.31983 0.47847-0.94742 0.87677
   1  11  -1 6.63418 10.6055   1-0.17512 0.22804 0.36664 0.43165-0.93002 0.90136
   1  11   0-5.89354 10.6247   1-0.15740 0.21939 0.41377 0.38452-0.90954 0.92286
   1  11   1 86.8064 8.05171   1-0.13908 0.21013 0.46074 0.33754-0.88596 0.94125
   1  11   2-5.97524 11.5227   1-0.12029 0.20041 0.50709 0.29120-0.85934 0.95662
   1  11   3 123.557 11.1064   1-0.10119 0.19038 0.55236 0.24592-0.82981 0.96907
   1  11   4 18.4572 9.96801   1-0.08194 0.18020 0.59615 0.20213-0.79758 0.97882
   1  11   5 449.277 23.7461   1-0.06269 0.17002 0.63811 0.16016-0.76287 0.98609
   1  11   6 28.2896 12.4957   1-0.04358 0.15997 0.67794 0.12033-0.72597 0.99117
   1  11   7 134.035 10.0648   1-0.02473 0.15020 0.71542 0.08284-0.68717 0.99435
   1  11   8-7.77109 13.1233   1-0.00625 0.14079 0.75039 0.04787-0.64678 0.99594
   1  11   9 384.618 24.2466   1 0.01176 0.13185 0.78273 0.01552-0.60508 0.99623
   2  12  -5 97.6727 8.16726   1-0.19451 0.27312 0.25794 0.61294-0.96607 0.78287
   2  12  -4 24.3616 13.0798   1-0.18096 0.26863 0.29698 0.57389-0.95456 0.81333
   2  12  -3 48.4991 6.66931   1-0.16660 0.26334 0.33716 0.53371-0.94073 0.84149
   2  12  -2 100.577 9.11658   1-0.15149 0.25730 0.37815 0.49272-0.92446 0.86719
   2  12  -1  87.328 7.55115   1-0.13572 0.25060 0.41963 0.45123-0.90565 0.89037
   2  12   0 68.9821 6.89497   1-0.11936 0.24331 0.46124 0.40962-0.88428 0.91097
   2  12   1-7.68475 11.9235   1-0.10254 0.23556 0.50261 0.36824-0.86033 0.92901
   2  12   2 120.733 8.91002   1-0.08535 0.22744 0.54341 0.32744-0.83388 0.94454
   2  12   3-22.6486 12.7431   1-0.06791 0.21907 0.58330 0.28755-0.80502 0.95766
   2  12   4 54.2507 7.64314   1-0.05034 0.21056 0.62198 0.24887-0.77389 0.96851
   2  10 -13 40.2655 14.1704   1-0.29033 0.29637-0.13466 0.86042-0.98774 0.46870
   2  10 -12 96.7259  7.9174   1-0.28398 0.29910-0.10992 0.83568-0.99136 0.51430
   2  10 -11 13.6086  12.955   1-0.27673 0.30092-0.08225 0.80801-0.99459 0.55951
   2  10 -10 63.5887 6.34593   1-0.26850 0.30176-0.05158 0.77733-0.99718 0.60409
   2  10  -9 11.6874 11.5306   1-0.25922 0.30154-0.01787 0.74362-0.99885 0.64773
   2  10  -8 257.544 19.6518   1-0.24883 0.30022 0.01885 0.70690-0.99925 0.69012
   2  10  -7 246.183 18.4433   1-0.23726 0.29773 0.05850 0.66724-0.99805 0.73089
   2  10  -6 34.2946  5.8236   1-0.22450 0.29403 0.10093 0.62481-0.99485 0.76968
   2  10  -5 90.8049 7.64443   1-0.21054 0.28913 0.14588 0.57985-0.98931 0.80612
   2  10  -4  4.0281 11.0314   1-0.19537 0.28304 0.19305 0.53269-0.98106 0.83985
   2  10  -3 201.375 13.4884   1-0.17907 0.27581 0.24202 0.48371-0.96979 0.87056
   2  10  -2 298.578 17.8599   1-0.16171 0.26752 0.29231 0.43342-0.95526 0.89801
   2  10  -1 24.7639 10.0113   1-0.14340 0.25828 0.34338 0.38234-0.93728 0.92200
   2  10   0 106.804 7.66291   1-0.12429 0.24824 0.39467 0.33105-0.91577 0.94248
   2  10   1 25.6481  10.866   1-0.10455 0.23756 0.44558 0.28013-0.89075 0.95944
   2  10   2 506.574 21.6828   1-0.08435 0.22644 0.49556 0.23015-0.86232 0.97299
   2  10   3 3.38106 10.8405   1-0.06390 0.21506 0.54408 0.18163-0.83070 0.98335
   2  10   4 261.066 17.4995   1-0.04337 0.20360 0.59068 0.13503-0.79614 0.99077
   2  10   5-4.25214 11.9009   1-0.02295 0.19224 0.63497 0.09073-0.75898 0.99559
   2  10   6 369.865 21.3153   1-0.00278 0.18115 0.67665 0.04904-0.71957 0.99817
   2  10   7 288.585   20.15   1 0.01698 0.17046 0.71552 0.01017-0.67829 0.99887
   2  10   8 26.0966 13.4901   1 0.03622 0.16028 0.75143-0.02574-0.63551 0.99806
   2  10   9 136.926 9.03924   1 0.05485 0.15072 0.78432-0.05863-0.59156 0.99610
   2  10  10 113.558 11.2689   1 0.07281 0.14183 0.81418-0.08850-0.54678 0.99329
   2  10  11 66.6957 7.75397   1 0.09004 0.13367 0.84106-0.11538-0.50143 0.98993
   2  10  12 3.84051 13.2345   1 0.10652 0.12626 0.86503-0.13935-0.45578 0.98626
   2   8 -16 29.3575 10.9215   1-0.31803 0.29686-0.34705 0.92769-0.93012 0.28515
   2   8 -15 102.828 9.09779   1-0.31495 0.30285-0.33209 0.91272-0.93613 0.33314
   2   8 -14 181.991 14.5536   1-0.31120 0.30817-0.31417 0.89480-0.94293 0.38193
   2   8 -13 291.841 20.4778   1-0.30669 0.31273-0.29304 0.87367-0.95042 0.43140
   2   8 -12 76.8931 6.12144   1-0.30131 0.31642-0.26843 0.84905-0.95843 0.48138
   2   8 -11 269.954 19.0684   1-0.29492 0.31910-0.24006 0.82068-0.96673 0.53166
   2   8 -10 15.0756 11.2197   1-0.28741 0.32066-0.20770 0.78831-0.97501 0.58193
   2   8  -9 777.311 25.1456   1-0.27862 0.32094-0.17111 0.75172-0.98290 0.63179
   2   8  -8 371.713 18.9199   1-0.26842 0.31981-0.13014 0.71074-0.98991 0.68079
   2   8  -7 497.439  20.615   1-0.25666 0.31712-0.08473 0.66533-0.99549 0.72834
   2   8  -6 232.832 14.2874   1-0.24323 0.31275-0.03493 0.61553-0.99899 0.77383
   2   8  -5 433.954  17.821   1-0.22804 0.30664 0.01903 0.56157-0.99974 0.81656
   2   8  -4 379.403 17.0356   1-0.21107 0.29874 0.07675 0.50384-0.99705 0.85585
   2   8  -3 250.246  14.493   1-0.19235 0.28908 0.13763 0.44296-0.99025 0.89103
   2   8  -2 381.691  16.909   1-0.17197 0.27778 0.20088 0.37970-0.97880 0.92156
   2   8  -1 1288.04 27.4963   1-0.15014 0.26501 0.26557 0.31501-0.96230 0.94704
   2   8   0 73.3812 6.65273   1-0.12709 0.25104 0.33065 0.24993-0.94056 0.96728
   2   8   1 438.752  17.965   1-0.10314 0.23615 0.39505 0.18552-0.91361 0.98232
   2   8   2 207.299 13.2895   1-0.07863 0.22071 0.45775 0.12282-0.88171 0.99240
   2   8   3 768.231 23.3512   1-0.05390 0.20505 0.51785 0.06271-0.84530 0.99797
   2   8   4 255.365 15.5137   1-0.02929 0.18952 0.57461 0.00595-0.80497 0.99962
   2   8   5  501.66 20.0628   1-0.00510 0.17439 0.62749-0.04693-0.76138 0.99801
   2   8   6 25.1794 9.74522   1 0.01844 0.15992 0.67612-0.09557-0.71524 0.99385
   2   8   7 303.083 17.3426   1 0.04113 0.14630 0.72035-0.13981-0.66722 0.98780
   2   8   8-6.33313 10.0933   1 0.06284 0.13366 0.76015-0.17961-0.61792 0.98049
   2   8   9 261.959 16.8593   1 0.08348 0.12209 0.79561-0.21507-0.56790 0.97245
   2   8  10 53.2893  6.1548   1 0.10300 0.11164 0.82691-0.24637-0.51760 0.96413
   2   8  11 263.545 18.8655   1 0.12139 0.10232 0.85427-0.27373-0.46738 0.95589
   2   8  12 714.521 28.3911   1 0.13867 0.09411 0.87796-0.29742-0.41753 0.94802
   2   8  13 291.578  22.296   1 0.15487 0.08697 0.89824-0.31771-0.36824 0.94071
   2   8  14 6.43896 12.1685   1 0.17004 0.08088 0.91537-0.33485-0.31967 0.93413
   2   8  15  178.41 14.2394   1 0.18421 0.07577 0.92962-0.34910-0.27193 0.92836
   2   6 -19 92.0998 7.81445   1-0.32859 0.28021-0.52442 0.95992-0.83790 0.06700
   2   6 -18  29.286 13.9429   1-0.32793 0.28862-0.52062 0.95612-0.84049 0.11157
   2   6 -17 11.8213 11.6096   1-0.32697 0.29673-0.51466 0.95015-0.84448 0.15754
   2   6 -16 67.1268 6.50617   1-0.32564 0.30446-0.50629 0.94178-0.84997 0.20501
   2   6 -15 89.0507 8.14293   1-0.32387 0.31177-0.49522 0.93070-0.85703 0.25406
   2   6 -14 969.694 29.1726   1-0.32159 0.31856-0.48109 0.91657-0.86573 0.30474
   2   6 -13  179.78 12.5147   1-0.31868 0.32472-0.46350 0.89898-0.87609 0.35708
   2   6 -12 780.323 25.1933   1-0.31500 0.33011-0.44197 0.87744-0.88808 0.41105
   2   6 -11 184.886 14.2835   1-0.31039 0.33456-0.41597 0.85144-0.90160 0.46655
   2   6 -10 242.272 14.1399   1-0.30462 0.33787-0.38491 0.82038-0.91644 0.52337
   2   6  -9 19.3995 8.39746   1-0.29745 0.33977-0.34816 0.78363-0.93223 0.58114
   2   6  -8 2095.67 34.2414   1-0.28859 0.33997-0.30512 0.74059-0.94842 0.63931
   2   6  -7 1450.04 27.5505   1-0.27772 0.33817-0.25523 0.69069-0.96424 0.69711
   2   6  -6 330.444  13.741   1-0.26451 0.33403-0.19810 0.63355-0.97866 0.75351
   2   6  -5 2279.18 32.2235   1-0.24865 0.32725-0.13359 0.56905-0.99039 0.80722
   2   6  -4  666.94  17.652   1-0.22993 0.31759-0.06200 0.49744-0.99796 0.85678
   2   6  -3 1699.21 26.9536   1-0.20823 0.30496 0.01591 0.41953-0.99984 0.90064
   2   6  -2 470.324 14.7268   1-0.18363 0.28943 0.09877 0.33666-0.99460 0.93738
   2   6  -1 2911.29 34.3706   1-0.15644 0.27131 0.18473 0.25071-0.98116 0.96591
   2   6   0 6836.59 52.0328   1-0.12716 0.25110 0.27155 0.16389-0.95896 0.98569
   2   6   1 4673.66 43.8859   1-0.09648 0.22949 0.35689 0.07853-0.92808 0.99680
   2   6   2 927.269  20.864   1-0.06514 0.20722 0.43862-0.00319-0.88926 0.99995
   2   6   3 123.385 7.96342   1-0.03391 0.18506 0.51497-0.07955-0.84368 0.99636
   2   6   4 1047.82 22.9134   1-0.00341 0.16363 0.58477-0.14935-0.79283 0.98749
   2   6   5 535.127 17.4877   1 0.02584 0.14345 0.64736-0.21194-0.73824 0.97488
   2   6   6 1842.45 31.2041   1 0.05349 0.12486 0.70258-0.26718-0.68134 0.95996
   2   6   7 64.7791 4.65892   1 0.07936 0.10806 0.75066-0.31525-0.62334 0.94394
   2   6   8 90.9293 8.25164   1 0.10337 0.09313 0.79202-0.35662-0.56521 0.92780
   2   6   9 731.262 23.0287   1 0.12552 0.08004 0.82725-0.39185-0.50766 0.91222
   2   6  10 105.852 9.49351   1 0.14590 0.06874 0.85697-0.42157-0.45118 0.89772
   2   6  11 380.996 18.6712   1 0.16460 0.05910 0.88179-0.44640-0.39608 0.88461
   2   6  12 175.693 12.6268   1 0.18175 0.05102 0.90228-0.46690-0.34255 0.87306
   2   6  13 556.085 24.6498   1 0.19749 0.04436 0.91897-0.48359-0.29067 0.86315
   2   6  14  866.80 31.0622   1 0.21193 0.03898 0.93231-0.49693-0.24044 0.85491
   2   6  15 38.3278 13.8828   1 0.22520 0.03479 0.94269-0.50732-0.19184 0.84828
   2   6  16  158.52 12.8315   1 0.23739 0.03166 0.95045-0.51508-0.14479 0.84322
   2   6  17 23.0534 13.1835   1 0.24862 0.02950 0.95587-0.52050-0.09921 0.83962
   2   6  18 236.034 18.1229   1 0.25897 0.02822 0.95919-0.52383-0.05501 0.83740
   2   4 -20 207.887   17.55   1-0.32436 0.26691-0.66246 0.95282-0.72930-0.08356
   2   4 -19 233.543 17.1147   1-0.32443 0.27605-0.66492 0.95528-0.72692-0.04397
   2   4 -18 320.495 23.6669   1-0.32438 0.28507-0.66588 0.95624-0.72600-0.00290
   2   4 -17 304.979 21.0601   1-0.32421 0.29397-0.66516 0.95552-0.72674 0.03982
   2   4 -16 176.695  14.073   1-0.32389 0.30272-0.66254 0.95288-0.72935 0.08441
   2   4 -15 1478.98 36.6308   1-0.32340 0.31129-0.65772 0.94806-0.73406 0.13109
   2   4 -14 132.263 10.2664   1-0.32268 0.31964-0.65034 0.94068-0.74112 0.18014
   2   4 -13 572.994 21.8451   1-0.32166 0.32769-0.63993 0.93027-0.75083 0.23183
   2   4 -12 296.403 15.6411   1-0.32023 0.33533-0.62590 0.91624-0.76346 0.28644
   2   4 -11 1391.70 28.8525   1-0.31824 0.34242-0.60749 0.89782-0.77930 0.34426
   2   4 -10 188.992 11.8361   1-0.31547 0.34871-0.58374 0.87407-0.79859 0.40553
   2   4  -9 61.1827 4.27344   1-0.31160 0.35391-0.55344 0.84377-0.82143 0.47035
   2   4  -8 1531.64 26.2932   1-0.30620 0.35758-0.51514 0.80546-0.84775 0.53865
   2   4  -7 160.099 9.82789   1-0.29869 0.35914-0.46709 0.75741-0.87707 0.60995
   2   4  -6 3087.51 33.2859   1-0.28830 0.35782-0.40741 0.69772-0.90833 0.68319
   2   4  -5 724.633 16.3383   1-0.27412 0.35271-0.33426 0.62457-0.93963 0.75648
   2   4  -4 4053.00 35.0622   1-0.25516 0.34282-0.24634 0.53664-0.96802 0.82684
   2   4  -3 445.997 12.0355   1-0.23056 0.32729-0.14354 0.43384-0.98948 0.89029
   2   4  -2 1641.65 21.3657   1-0.19987 0.30567-0.02775 0.31804-0.99948 0.94226
   2   4  -1 2448.19 25.3993   1-0.16345 0.27832 0.09681 0.19348-0.99393 0.97869
   2   4   0 935.361 16.2648   1-0.12256 0.24650 0.22393 0.06636-0.97053 0.99728
   2   4   1 1756.22 22.3225   1-0.07920 0.21221 0.34677-0.05648-0.92967 0.99840
   2   4   2 186.313 8.57543   1-0.03562 0.17769 0.45954-0.16926-0.87422 0.98493
   2   4   3 2795.73 29.7444   1 0.00626 0.14488 0.55863-0.26835-0.80851 0.96120
   2   4   4 180.385 9.53889   1 0.04513 0.11509 0.64272-0.35245-0.73702 0.93169
   2   4   5 4988.65   42.82   1 0.08033 0.08896 0.71231-0.42204-0.66350 0.90015
   2   4   6 407.155 14.1904   1 0.11172 0.06663 0.76888-0.47862-0.59062 0.86926
   2   4   7 3737.51 41.4928   1 0.13949 0.04793 0.81432-0.52406-0.52004 0.84065
   2   4   8 951.592 22.6463   1 0.16398 0.03251 0.85049-0.56023-0.45263 0.81523
   2   4   9 297.769 14.5144   1 0.18559 0.01998 0.87905-0.58879-0.38875 0.79332
   2   4  10 1252.27 28.5466   1 0.20469 0.00994 0.90140-0.61115-0.32841 0.77497
   2   4  11  210.11 14.4954   1 0.22166 0.00205 0.91867-0.62842-0.27146 0.76000
   2   4  12 25.6979 10.8648   1 0.23678-0.00401 0.93177-0.64153-0.21765 0.74817
   2   4  13 16.5162 4.88269   1 0.25033-0.00849 0.94141-0.65117-0.16669 0.73919
   2   4  14 409.157 22.3573   1 0.26253-0.01162 0.94815-0.65792-0.11829 0.73277
   2   4  15 34.6979 6.30375   1 0.27355-0.01357 0.95243-0.66220-0.07218 0.72864
   2   4  16 23.2408 12.2562   1 0.28355-0.01449 0.95459-0.66437-0.02811 0.72655
   2   4  17  112.58 8.84801   1 0.29264-0.01452 0.95491-0.66469 0.01415 0.72627
   2   4  18 43.7816 15.4078   1 0.30094-0.01375 0.95359-0.66337 0.05481 0.72759
   2   4  19 243.096 18.3366   1 0.30852-0.01226 0.95081-0.66059 0.09405 0.73033
   2   2 -21 364.017 23.8951   1-0.30959 0.24307-0.77431 0.91953-0.60570-0.24914
   2   2 -20  267.33 18.3516   1-0.30941 0.25195-0.78166 0.92688-0.59553-0.21732
   2   2 -19 233.679 16.8556   1-0.30918 0.26080-0.78815 0.93337-0.58635-0.18452
   2   2 -18 290.427 19.6797   1-0.30893 0.26962-0.79372 0.93894-0.57829-0.15060
   2   2 -17 14.0225 13.3769   1-0.30868 0.27844-0.79830 0.94351-0.57155-0.11536
   2   2 -16 9.22765 11.3015   1-0.30845 0.28727-0.80177 0.94698-0.56636-0.07857
   2   2 -15 4027.84 58.9832   1-0.30825 0.29614-0.80401 0.94921-0.56300-0.03995
   2   2 -14 55.6595 5.69144   1-0.30810 0.30506-0.80481 0.95001-0.56181 0.00085
   2   2 -13 1703.95 35.5469   1-0.30802 0.31405-0.80391 0.94911-0.56324 0.04425
   2   2 -12 867.573  24.698   1-0.30802 0.32312-0.80093 0.94612-0.56781 0.09081
   2   2 -11 4934.13 53.0449   1-0.30808 0.33225-0.79532 0.94051-0.57623 0.14120
   2   2 -10 543.182 17.8708   1-0.30817 0.34141-0.78631 0.93149-0.58936 0.19631
   2   2  -9 1492.44 25.7691   1-0.30820 0.35051-0.77273 0.91791-0.60830 0.25723
   2   2  -8 3367.94 36.2753   1-0.30796 0.35934-0.75287 0.89805-0.63441 0.32532
   2   2  -7 7062.91 48.2022   1-0.30704 0.36749-0.72409 0.86926-0.66928 0.40217
   2   2  -610205.00 53.5569   1-0.30467 0.37419-0.68235 0.82752-0.71458 0.48946
   2   2  -5 308.043 9.43441   1-0.29934 0.37793-0.62153 0.76669-0.77147 0.58833
   2   2  -430928.40 304.105   1-0.28839 0.37605-0.53282 0.67798-0.83904 0.69788
   2   2  -3 1178.55 23.9994   1-0.26750 0.36423-0.40538 0.55054-0.91125 0.81207
   2   2  -2 66.9417 4.38407   1-0.23111 0.33691-0.23104 0.37619-0.97269 0.91549
   2   2  -125136.60 233.245   1-0.17564 0.29051-0.01517 0.16032-0.99904 0.98382
   2   2   0 9414.42 37.6791   1-0.10469 0.22862 0.21487-0.06973-0.97072 0.99748
   2   2   1 4938.02 28.4807   1-0.02937 0.16238 0.42210-0.27696-0.89106 0.95980
   2   2   222685.40 246.377   1 0.03931 0.10277 0.58454-0.43940-0.78284 0.89356
   2   2   3 7506.60  40.012   1 0.09635 0.05479 0.70140-0.55626-0.66880 0.82150
   2   2   4 7429.19 42.9807   1 0.14181 0.01840 0.78230-0.63717-0.56166 0.75634
   2   2   5 5137.11 38.8477   1 0.17773-0.00845 0.83778-0.69266-0.46576 0.70243
   2   2   6 313.264 11.8653   1 0.20637-0.02802 0.87593-0.73081-0.38127 0.65991
   2   2   7 7765.27 55.5367   1 0.22958-0.04215 0.90229-0.75717-0.30680 0.62743
   2   2   8 1757.04 28.7618   1 0.24873-0.05223 0.92048-0.77536-0.24067 0.60328
   2   2   9 274.577 13.5909   1 0.26481-0.05925 0.93286-0.78775-0.18134 0.58593
   2   2  10 3055.28 42.8983   1 0.27854-0.06391 0.94101-0.79590-0.12752 0.57409
   2   2  11 21.5142 9.64143   1 0.29043-0.06673 0.94597-0.80086-0.07817 0.56672
   2   2  12 2129.90 40.2788   1 0.30086-0.06809 0.94844-0.80334-0.03248 0.56301
   2   2  13 862.532 28.3004   1 0.31010-0.06826 0.94894-0.80384 0.01022 0.56229
   2   2  14 513.318 23.5568   1 0.31835-0.06744 0.94780-0.80270 0.05042 0.56407
   2   2  15-4.72909 12.3621   1 0.32577-0.06579 0.94527-0.80018 0.08855 0.56792
   2   2  16 14.3465 12.8817   1 0.33249-0.06344 0.94154-0.79645 0.12492 0.57353
   2   2  17 168.293 14.8447   1 0.33859-0.06047 0.93674-0.79166 0.15981 0.58062
   2   2  18  34.532 12.2089   1 0.34415-0.05696 0.93096-0.78588 0.19343 0.58898
   2   2  19 193.321 12.7733   1 0.34922-0.05296 0.92426-0.77919 0.22597 0.59843
   2   2  20-10.7713  14.044   1 0.35385-0.04853 0.91671-0.77164 0.25756 0.60882
   2   0 -22 245.404 18.7162   1-0.28629 0.21070-0.85617 0.85626-0.48175-0.41506
   2   0 -21-9.38438 16.2543   1-0.28495 0.21842-0.86596 0.86604-0.46279-0.39203
   2   0 -20 368.016 25.0394   1-0.28347 0.22601-0.87515 0.87523-0.44402-0.36882
   2   0 -19-24.8841 13.8245   1-0.28188 0.23349-0.88378 0.88386-0.42547-0.34539
   2   0 -18 109.495 8.23841   1-0.28019 0.24087-0.89185 0.89192-0.40717-0.32171
   2   0 -17-19.3546  13.968   1-0.27840 0.24816-0.89938 0.89945-0.38917-0.29773
   2   0 -16 955.927 30.9675   1-0.27655 0.25537-0.90637 0.90643-0.37153-0.27339
   2   0 -15 8.37992 9.21156   1-0.27463 0.26252-0.91283 0.91289-0.35433-0.24861
   2   0 -14  44.136 5.09304   1-0.27267 0.26963-0.91875 0.91881-0.33765-0.22330
   2   0 -13 19.1248 8.57792   1-0.27070 0.27673-0.92414 0.92419-0.32164-0.19733
   2   0 -12 6590.64 65.1579   1-0.26875 0.28385-0.92898 0.92903-0.30647-0.17052
   2   0 -11-22.0904 9.17539   1-0.26687 0.29104-0.93325 0.93329-0.29237-0.14264
   2   0 -10 4814.03 49.4189   1-0.26511 0.29835-0.93691 0.93695-0.27969-0.11335
   2   0  -9-7.39207 7.25388   1-0.26356 0.30587-0.93988 0.93991-0.26892-0.08213
   2   0  -8 5742.64 48.4437   1-0.26234 0.31372-0.94204 0.94207-0.26083-0.04825
   2   0  -7 103.398  6.8091   1-0.26165 0.32210-0.94314 0.94316-0.25664-0.01045
   2   0  -611713.90 59.2804   1-0.26179 0.33130-0.94270 0.94272-0.25846 0.03335
   2   0  -5-5.37045 5.40081   1-0.26327 0.34185-0.93964 0.93966-0.27020 0.08708
   2   0  -4 7732.08 39.7308   1-0.26701 0.35467-0.93117 0.93119-0.29999 0.15884
   2   0  -3 1.52485 2.90924   1-0.27460 0.37132-0.90829 0.90831-0.36739 0.26823
   2   0  -2 4992.77 24.6144   1-0.28639 0.39218-0.82984 0.82985-0.52940 0.47222
   2   0  -1 19.7835 1.43395   1-0.24820 0.36306-0.41142 0.41143-0.90987 0.89467
   2   0   012681.10 136.576   1 0.06197 0.06197 0.58715-0.58715-0.77471 0.80148
   2   0   1 6.36957 2.42844   1 0.21599-0.08299 0.85883-0.85883-0.40695 0.47570
   2   0   2 5476.12 30.7347   1 0.26809-0.12602 0.91536-0.91536-0.23550 0.34623
   2   0   3 24.8017 2.60509   1 0.29370-0.14256 0.93332-0.93333-0.13830 0.29101
   2   0   4 3074.07 28.8058   1 0.30967-0.14946 0.94015-0.94016-0.07208 0.26677
   2   0   5 10.3054 4.19515   1 0.32113-0.15184 0.94249-0.94250-0.02129 0.25797
   2   0   6 324.103 11.8996   1 0.33010-0.15175 0.94254-0.94256 0.02079 0.25787
   2   0   7 16.8256 5.87451   1 0.33756-0.15014 0.94118-0.94120 0.05748 0.26316
   2   0   8 1274.24 25.0892   1 0.34398-0.14750 0.93883-0.93886 0.09063 0.27199
   2   0   9 31.8388 4.13828   1 0.34967-0.14412 0.93570-0.93573 0.12131 0.28329
   2   0  10 55.4582  4.5458   1 0.35480-0.14017 0.93190-0.93193 0.15023 0.29635
   2   0  11-16.4728 10.4276   1 0.35948-0.13578 0.92749-0.92753 0.17782 0.31074
   2   0  12 2807.20 46.0653   1 0.36379-0.13102 0.92252-0.92256 0.20441 0.32614
   2   0  13 4.66144 10.0772   1 0.36778-0.12594 0.91700-0.91705 0.23020 0.34232
   2   0  14 1097.96 31.9547   1 0.37148-0.12058 0.91094-0.91099 0.25537 0.35913
   2   0  15 3.07592  12.447   1 0.37493-0.11496 0.90435-0.90440 0.28004 0.37645
   2   0  16 533.233 25.8916   1 0.37814-0.10910 0.89722-0.89728 0.30428 0.39418
   2   0  17-7.90542  11.283   1 0.38113-0.10301 0.88956-0.88962 0.32819 0.41226
   2   0  18 440.015 24.8402   1 0.38390-0.09671 0.88134-0.88141 0.35180 0.43063
   2   0  19 13.9498  13.219   1 0.38646-0.09020 0.87257-0.87263 0.37517 0.44923
   2   0  20-8.46528 14.5858   1 0.38881-0.08349 0.86321-0.86329 0.39834 0.46805
   3  -1 -22-17.7132 15.1794   1-0.24431 0.23067-0.89281 0.82032-0.42220-0.46121
   3  -1 -21 45.9953 16.6601   1-0.24225 0.23768-0.90248 0.82999-0.40001-0.44142
   3  -1 -20 8.86517 15.5433   1-0.24000 0.24451-0.91158 0.83908-0.37770-0.42174
   3  -1 -19 19.4533 14.0792   1-0.23757 0.25115-0.92011 0.84762-0.35527-0.40220
   3  -1 -18 33.0528 12.6647   1-0.23495 0.25760-0.92811 0.85561-0.33268-0.38281
   3  -1 -17  320.69  19.635   1-0.23215 0.26386-0.93557 0.86307-0.30990-0.36360
   3  -1 -16 7.63858 11.4833   1-0.22915 0.26994-0.94252 0.87001-0.28691-0.34461
   3  -1 -15 90.7026 8.08762   1-0.22595 0.27581-0.94895 0.87643-0.26365-0.32589
   3  -1 -14 1151.37 30.6446   1-0.22254 0.28147-0.95487 0.88236-0.24006-0.30750
   3  -1 -13 706.535 24.7225   1-0.21890 0.28690-0.96030 0.88778-0.21606-0.28952
   3  -1 -12 2053.70 37.2398   1-0.21502 0.29208-0.96523 0.89271-0.19154-0.27206
   3  -1 -11 1987.47 35.0218   1-0.21084 0.29698-0.96965 0.89713-0.16634-0.25528
   3  -1 -10 4761.87  51.326   1-0.20634 0.30154-0.97356 0.90103-0.14024-0.23940
   3  -1  -913747.80 81.4552   1-0.20142 0.30569-0.97692 0.90439-0.11291-0.22475
   3  -1  -8  637.38  17.669   1-0.19596 0.30930-0.97969 0.90715-0.08382-0.21186
   3  -1  -7 8361.07 57.2753   1-0.18976 0.31217-0.98177 0.90922-0.05212-0.20158
   3  -1  -6 1541.22 23.5138   1-0.18244 0.31392-0.98294 0.91039-0.01627-0.19544
   3  -1  -515950.50 70.2281   1-0.17321 0.31376-0.98270 0.91015 0.02670-0.19644
   3  -1  -4 1411.66 20.1095   1-0.16028 0.30990-0.97964 0.90708 0.08356-0.21132
   3  -1  -310110.80 49.1527   1-0.13814 0.29683-0.96836 0.89580 0.17318-0.25896
   3  -1  -2-46.0732 7.21218   1-0.08087 0.24863-0.91362 0.84106 0.37165-0.41544
   3  -1  -1 109.316 5.45076   1 0.25495-0.07812-0.17882 0.10625 0.98293-0.98474
   3  -1   0 3928.24 27.8041   1 0.42756-0.24167 0.82087-0.89343 0.46201-0.42184
   3  -1   1  34.738 2.22507   1 0.40819-0.21322 0.89325-0.96582 0.27207-0.18992
   3  -1   223834.80 79.7373   1 0.40040-0.19636 0.90662-0.97920 0.21643-0.09230
   3  -1   3 4516.43 37.3954   1 0.39778-0.18467 0.91020-0.98278 0.19858-0.03247
   3  -1   414449.50 70.8703   1 0.39752-0.17534 0.91061-0.98319 0.19618 0.01191
   3  -1   5 6876.95 51.7079   1 0.39846-0.16722 0.90953-0.98211 0.20155 0.04852
   3  -1   6 2726.69 34.7647   1 0.40008-0.15976 0.90750-0.98009 0.21136 0.08069
   3  -1   7 1687.25 29.4672   1 0.40208-0.15269 0.90477-0.97737 0.22394 0.11009
   3  -1   8 1187.47 28.5287   1 0.40430-0.14584 0.90144-0.97404 0.23838 0.13763
   3  -1   9 9928.11 76.5102   1 0.40663-0.13911 0.89757-0.97017 0.25411 0.16388
   3  -1  10 19.1763 9.83382   1 0.40902-0.13243 0.89318-0.96579 0.27078 0.18919
   3  -1  11 3441.97  49.694   1 0.41142-0.12576 0.88829-0.96090 0.28816 0.21380
   3  -1  12 39.4344 5.43743   1 0.41379-0.11906 0.88290-0.95551 0.30607 0.23786
   3  -1  13 423.081 21.0359   1 0.41610-0.11230 0.87701-0.94962 0.32441 0.26151
   3  -1  14 172.132 13.1341   1 0.41835-0.10548 0.87061-0.94323 0.34309 0.28481
   3  -1  15 905.501 30.7087   1 0.42051-0.09857 0.86371-0.93633 0.36204 0.30784
   3  -1  16 512.687 26.6365   1 0.42257-0.09156 0.85629-0.92891 0.38122 0.33064
   3  -1  17 13.8468 15.5841   1 0.42452-0.08444 0.84833-0.92096 0.40059 0.35325
   3  -1  18  199.60 15.8555   1 0.42635-0.07720 0.83984-0.91247 0.42011 0.37571
   3  -1  19 31.2565 13.7434   1 0.42806-0.06984 0.83079-0.90343 0.43977 0.39803
   3  -1  20 138.103 10.5614   1 0.42962-0.06233 0.82116-0.89380 0.45955 0.42024
   3   1 -22-24.4304  14.221   1-0.27154 0.25791-0.81286 0.88552-0.56172-0.32170
   3   1 -21 34.5703 16.5306   1-0.27103 0.26647-0.82169 0.89434-0.54802-0.29342
   3   1 -20 36.4937 13.9137   1-0.27045 0.27496-0.82980 0.90245-0.53497-0.26449
   3   1 -19 37.9969 14.3273   1-0.26983 0.28341-0.83720 0.90985-0.52269-0.23479
   3   1 -18 34.7622 13.0648   1-0.26919 0.29184-0.84385 0.91650-0.51129-0.20421
   3   1 -17  357.80  20.248   1-0.26854 0.30026-0.84973 0.92236-0.50094-0.17258
   3   1 -16 18.9526 10.5319   1-0.26793 0.30871-0.85476 0.92739-0.49184-0.13970
   3   1 -15 81.0881 6.39966   1-0.26736 0.31722-0.85888 0.93151-0.48423-0.10532
   3   1 -14 1043.78 29.4953   1-0.26689 0.32582-0.86196 0.93459-0.47844-0.06913
   3   1 -13 702.714 22.9326   1-0.26655 0.33455-0.86385 0.93647-0.47487-0.03072
   3   1 -12 2003.07 36.0676   1-0.26638 0.34345-0.86429 0.93691-0.47406 0.01045
   3   1 -11 1951.50 33.4626   1-0.26643 0.35257-0.86293 0.93555-0.47673 0.05510
   3   1 -10 4452.02 47.8913   1-0.26675 0.36196-0.85921 0.93182-0.48383 0.10418
   3   1  -912744.30 74.6258   1-0.26737 0.37165-0.85225 0.92486-0.49671 0.15904
   3   1  -8 500.672 15.2667   1-0.26829 0.38163-0.84066 0.91327-0.51722 0.22153
   3   1  -7 7436.64 49.6748   1-0.26937 0.39178-0.82205 0.89465-0.54795 0.29424
   3   1  -6 1322.68 19.8342   1-0.27020 0.40168-0.79224 0.86484-0.59252 0.38079
   3   1  -513147.00 56.3182   1-0.26961 0.41017-0.74364 0.81623-0.65555 0.48580
   3   1  -4-342.223 30.9795   1-0.26461 0.41423-0.66227 0.73486-0.74154 0.61377
   3   1  -3 8636.81 39.2467   1-0.24809 0.40678-0.52402 0.59661-0.84908 0.76330
   3   1  -2 29.9319 2.57879   1-0.20651 0.37427-0.29862 0.37120-0.95434 0.91054
   3   1  -1 115.698 5.04743   1-0.12720 0.30403 0.01307 0.05951-0.99585 0.99403
   3   1   0 4261.30 26.0682   1-0.02242 0.20832 0.33183-0.25926-0.92568 0.96583
   3   1   1 27.6444  2.4794   1 0.07502 0.11995 0.57027-0.49769-0.78255 0.86469
   3   1   227518.10  285.84   1 0.14878 0.05526 0.71859-0.64602-0.63122 0.75534
   3   1   3 4650.13 33.5657   1 0.20112 0.01198 0.80605-0.73349-0.50011 0.66621
   3   1   415333.60 65.8959   1 0.23860-0.01642 0.85818-0.78562-0.39233 0.60041
   3   1   5 7288.83 49.6398   1 0.26636-0.03511 0.89009-0.81754-0.30366 0.55372
   3   1   6 3006.16 34.2383   1 0.28771-0.04739 0.91002-0.83746-0.22938 0.52142
   3   1   7 1854.61  29.266   1 0.30472-0.05533 0.92247-0.84992-0.16573 0.49975
   3   1   8 1306.39 26.8898   1 0.31869-0.06023 0.93002-0.85747-0.11000 0.48600
   3   1   910790.40 77.6203   1 0.33044-0.06291 0.93417-0.86163-0.06024 0.47822
   3   1  10 9.46722 9.53251   1 0.34053-0.06393 0.93586-0.86332-0.01508 0.47504
   3   1  11 3703.71 50.8739   1 0.34933-0.06367 0.93567-0.86313 0.02650 0.47545
   3   1  12 33.4691 11.6474   1 0.35712-0.06239 0.93399-0.86145 0.06523 0.47869
   3   1  13 424.844 21.0768   1 0.36409-0.06028 0.93107-0.85854 0.10169 0.48422
   3   1  14 167.058  12.338   1 0.37036-0.05749 0.92710-0.85458 0.13628 0.49161
   3   1  15 873.924 30.8137   1 0.37605-0.05410 0.92220-0.84968 0.16934 0.50053
   3   1  16 545.781 26.4469   1 0.38123-0.05021 0.91644-0.84392 0.20112 0.51072
   3   1  17 28.6179 14.1517   1 0.38596-0.04588 0.90989-0.83738 0.23183 0.52199
   3   1  18 233.315 16.9039   1 0.39029-0.04114 0.90259-0.83009 0.26163 0.53417
   3   1  19-4.15586 15.9609   1 0.39425-0.03603 0.89457-0.82206 0.29066 0.54713
   3   1  20 118.687 11.5608   1 0.39787-0.03058 0.88583-0.81333 0.31902 0.56075
   3   3 -21 3.27027 13.7456   1-0.28988 0.28532-0.71418 0.93198-0.68464-0.15682
   3   3 -20 362.555 23.4433   1-0.28999 0.29451-0.71913 0.93692-0.67915-0.12032
   3   3 -19 9.66072 14.3291   1-0.29004 0.30363-0.72287 0.94066-0.67496-0.08253
   3   3 -18 1624.92 42.3124   1-0.29003 0.31268-0.72528 0.94307-0.67223-0.04328
   3   3 -17-18.7166 13.5588   1-0.28995 0.32167-0.72622 0.94400-0.67118-0.00235
   3   3 -16 1067.56 32.9204   1-0.28980 0.33059-0.72548 0.94325-0.67207 0.04052
   3   3 -15 175.751 13.0979   1-0.28956 0.33943-0.72278 0.94055-0.67517 0.08560
   3   3 -14 2196.78 42.7152   1-0.28922 0.34815-0.71778 0.93555-0.68082 0.13323
   3   3 -13 7.83915 10.1442   1-0.28871 0.35671-0.71003 0.92779-0.68942 0.18381
   3   3 -12 19.1501 8.24356   1-0.28796 0.36503-0.69889 0.91665-0.70139 0.23777
   3   3 -11 326.616 14.8462   1-0.28684 0.37298-0.68355 0.90131-0.71724 0.29559
   3   3 -10  503.24 17.0093   1-0.28515 0.38036-0.66293 0.88069-0.73745 0.35778
   3   3  -9  560.22 17.5322   1-0.28257 0.38685-0.63557 0.85332-0.76250 0.42482
   3   3  -8 100.443 8.18087   1-0.27863 0.39198-0.59955 0.81730-0.79270 0.49699
   3   3  -7 1201.24 20.9915   1-0.27263 0.39504-0.55242 0.77016-0.82797 0.57425
   3   3  -6 3855.21 35.2776   1-0.26354 0.39503-0.49116 0.70890-0.86753 0.65579
   3   3  -5 1.33172 4.51214   1-0.24999 0.39055-0.41248 0.63022-0.90928 0.73952
   3   3  -4 9645.91 50.7468   1-0.23033 0.37996-0.31344 0.53117-0.94923 0.82145
   3   3  -3 8.41575 4.24917   1-0.20291 0.36161-0.19288 0.41061-0.98116 0.89536
   3   3  -219672.00 68.0563   1-0.16681 0.33457-0.05325 0.27098-0.99733 0.95351
   3   3  -1 920.619 15.1833   1-0.12259 0.29943 0.09817 0.11955-0.99076 0.98892
   3   3   014825.60 59.2698   1-0.07274 0.25865 0.25034-0.03262-0.95836 0.99850
   3   3   1 4956.18 35.1248   1-0.02096 0.21593 0.39195-0.17424-0.90259 0.98471
   3   3   2 6969.99 43.2216   1 0.02914 0.17490 0.51515-0.29744-0.83013 0.95423
   3   3   3 1880.72 23.6414   1 0.07507 0.13805 0.61693-0.39922-0.74877 0.91486
   3   3   4 4044.89 36.0973   1 0.11568 0.10650 0.69808-0.48038-0.66500 0.87306
   3   3   5 3060.62 33.1673   1 0.15089 0.08036 0.76141-0.54371-0.58305 0.83310
   3   3   6 749.967 18.5198   1 0.18114 0.05919 0.81022-0.59253-0.50522 0.79724
   3   3   7 533.914 16.9607   1 0.20709 0.04230 0.84757-0.62988-0.43242 0.76642
   3   3   8 1450.58 28.3227   1 0.22944 0.02902 0.87598-0.65829-0.36478 0.74077
   3   3   9 111.756 9.42174   1 0.24880 0.01873 0.89744-0.67975-0.30203 0.72000
   3   3  10 2121.69 37.1527   1 0.26570 0.01090 0.91344-0.69575-0.24371 0.70366
   3   3  11  46.809 5.02549   1 0.28054 0.00513 0.92511-0.70743-0.18931 0.69124
   3   3  12 650.621  23.189   1 0.29369 0.00105 0.93331-0.71564-0.13836 0.68227
   3   3  13 28.7205 11.8853   1 0.30541-0.00160 0.93868-0.72101-0.09039 0.67628
   3   3  14 997.173 31.9394   1 0.31591-0.00303 0.94169-0.72402-0.04502 0.67289
   3   3  15 110.132 10.2728   1 0.32538-0.00343 0.94270-0.72504-0.00191 0.67176
   3   3  16 530.936 26.6333   1 0.33395-0.00294 0.94200-0.72434 0.03924 0.67259
   3   3  17 99.2601 7.65793   1 0.34174-0.00166 0.93979-0.72213 0.07869 0.67513
   3   3  18 184.669 14.4287   1 0.34884 0.00031 0.93623-0.71858 0.11664 0.67916
   3   3  19  125.14 10.5943   1 0.35532 0.00291 0.93145-0.71381 0.15328 0.68449
   3   5 -20  25.528 15.0964   1-0.29850 0.30302-0.58764 0.95058-0.79872-0.00076
   3   5 -19 61.8022 7.73334   1-0.29829 0.31187-0.58684 0.94977-0.79937 0.04187
   3   5 -18 37.5003 14.4232   1-0.29785 0.32051-0.58417 0.94710-0.80147 0.08595
   3   5 -17 1159.98 36.7644   1-0.29716 0.32888-0.57941 0.94233-0.80516 0.13162
   3   5 -16 210.766 15.2703   1-0.29616 0.33696-0.57229 0.93521-0.81058 0.17902
   3   5 -15 92.2128 8.79678   1-0.29480 0.34467-0.56248 0.92540-0.81786 0.22828
   3   5 -14 207.439 15.6131   1-0.29300 0.35193-0.54960 0.91251-0.82714 0.27954
   3   5 -13 993.804  28.571   1-0.29062 0.35862-0.53315 0.89606-0.83851 0.33289
   3   5 -12 711.505 23.4575   1-0.28753 0.36461-0.51257 0.87547-0.85204 0.38840
   3   5 -11 514.595 20.1553   1-0.28354 0.36968-0.48718 0.85008-0.86770 0.44604
   3   5 -10 181.629 12.8949   1-0.27839 0.37360-0.45621 0.81911-0.88535 0.50567
   3   5  -9 380.724 15.5507   1-0.27177 0.37605-0.41879 0.78168-0.90468 0.56698
   3   5  -8 90.5224 7.60239   1-0.26331 0.37666-0.37401 0.73690-0.92511 0.62940
   3   5  -7 613.253 18.2004   1-0.25257 0.37499-0.32099 0.68388-0.94576 0.69203
   3   5  -6 1150.82 22.8946   1-0.23908 0.37057-0.25901 0.62189-0.96535 0.75359
   3   5  -5 3906.26 40.0213   1-0.22237 0.36293-0.18768 0.55056-0.98216 0.81238
   3   5  -4 1494.88 24.3987   1-0.20207 0.35170-0.10721 0.47008-0.99414 0.86635
   3   5  -314006.70 71.6587   1-0.17799 0.33668-0.01860 0.38147-0.99907 0.91326
   3   5  -2 1433.97 23.2845   1-0.15024 0.31800 0.07624 0.28663-0.99489 0.95106
   3   5  -1 56.0234 4.85289   1-0.11927 0.29611 0.17455 0.18831-0.98010 0.97825
   3   5   0 2.24405   6.241   1-0.08590 0.27181 0.27306 0.08980-0.95411 0.99424
   3   5   1 8754.56 56.6298   1-0.05116 0.24613 0.36847-0.00561-0.91740 0.99951
   3   5   2 6716.27 50.8434   1-0.01613 0.22017 0.45794-0.09509-0.87137 0.99546
   3   5   3 616.188 16.8182   1 0.01819 0.19492 0.53945-0.17660-0.81806 0.98413
   3   5   4 2397.71 32.4248   1 0.05102 0.17117 0.61191-0.24906-0.75968 0.96773
   3   5   5 397.107 15.0341   1 0.08183 0.14942 0.67501-0.31217-0.69832 0.94835
   3   5   6 130.139 8.51466   1 0.11036 0.12996 0.72910-0.36626-0.63573 0.92774
   3   5   7 711.587 20.8632   1 0.13652 0.11287 0.77485-0.41201-0.57324 0.90723
   3   5   8 469.404 18.8709   1 0.16036 0.09810 0.81313-0.45030-0.51177 0.88775
   3   5   9 2016.17 37.2275   1 0.18201 0.08552 0.84487-0.48204-0.45193 0.86989
   3   5  10 229.027 16.3953   1 0.20165 0.07495 0.87093-0.50811-0.39407 0.85400
   3   5  11 2319.33  42.132   1 0.21946 0.06622 0.89210-0.52928-0.33832 0.84024
   3   5  12 474.871 22.9868   1 0.23562 0.05912 0.90906-0.54624-0.28473 0.82863
   3   5  13 59.1982 6.12396   1 0.25033 0.05348 0.92239-0.55957-0.23325 0.81913
   3   5  14 1.65431 11.6977   1 0.26372 0.04916 0.93258-0.56977-0.18377 0.81163
   3   5  15 860.737 33.3155   1 0.27595 0.04600 0.94004-0.57724-0.13618 0.80602
   3   5  16 198.045 16.4622   1 0.28714 0.04388 0.94511-0.58231-0.09032 0.80214
   3   5  17 112.193 10.7461   1 0.29740 0.04269 0.94806-0.58526-0.04607 0.79987
   3   5  18 153.453 12.2106   1 0.30681 0.04235 0.94911-0.58632-0.00329 0.79907
   3   7 -18 7.33144 13.3716   1-0.29542 0.31808-0.43315 0.94122-0.89521 0.17967
   3   7 -17 21.5012 11.8897   1-0.29368 0.32541-0.42388 0.93195-0.89996 0.22640
   3   7 -16 10.0263 11.9888   1-0.29145 0.33225-0.41203 0.92010-0.90584 0.27427
   3   7 -15 18.6952  10.338   1-0.28865 0.33852-0.39734 0.90540-0.91285 0.32325
   3   7 -14 222.228   15.17   1-0.28520 0.34413-0.37951 0.88757-0.92093 0.37332
   3   7 -13  113.31 8.27226   1-0.28097 0.34898-0.35822 0.86627-0.93000 0.42437
   3   7 -12 332.697 19.4602   1-0.27585 0.35292-0.33311 0.84116-0.93991 0.47626
   3   7 -11 695.431 26.0787   1-0.26967 0.35582-0.30383 0.81188-0.95042 0.52875
   3   7 -10 1421.09 33.4133   1-0.26228 0.35749-0.27002 0.77806-0.96120 0.58151
   3   7  -9 1202.06 29.4283   1-0.25348 0.35777-0.23135 0.73939-0.97183 0.63412
   3   7  -8 1024.92 28.0894   1-0.24309 0.35644-0.18756 0.69560-0.98172 0.68599
   3   7  -7 953.732 25.5637   1-0.23090 0.35333-0.13850 0.64653-0.99020 0.73645
   3   7  -6 450.728 18.0185   1-0.21677 0.34826-0.08417 0.59220-0.99644 0.78468
   3   7  -5  469.67 17.8165   1-0.20056 0.34112-0.02481 0.53284-0.99957 0.82978
   3   7  -4 718.727 21.0236   1-0.18222 0.33185 0.03908 0.46894-0.99865 0.87084
   3   7  -3 17.6831 8.85031   1-0.16179 0.32049 0.10675 0.40127-0.99283 0.90700
   3   7  -2 7.59111 6.72774   1-0.13941 0.30718 0.17714 0.33087-0.98139 0.93754
   3   7  -1 130.981 9.04296   1-0.11533 0.29217 0.24899 0.25902-0.96384 0.96198
   3   7   0 473.486 17.3549   1-0.08991 0.27582 0.32092 0.18708-0.94002 0.98013
   3   7   1 19.9148 3.56979   1-0.06357 0.25855 0.39154 0.11646-0.91006 0.99215
   3   7   2 80.5322 5.10199   1-0.03677 0.24082 0.45957 0.04843-0.87441 0.99849
   3   7   3 652.185 20.1547   1-0.00996 0.22308 0.52393-0.01594-0.83379 0.99985
   3   7   4 946.922 24.3208   1 0.01646 0.20572 0.58383-0.07584-0.78904 0.99708
   3   7   5 312.768 15.7923   1 0.04215 0.18910 0.63874-0.13076-0.74108 0.99110
   3   7   6 1555.16 32.5005   1 0.06685 0.17347 0.68841-0.18043-0.69080 0.98280
   3   7   7 235.087 15.7445   1 0.09038 0.15902 0.73281-0.22483-0.63903 0.97301
   3   7   8 1208.01 31.3267   1 0.11262 0.14585 0.77206-0.26409-0.58646 0.96243
   3   7   9 320.268 18.1401   1 0.13353 0.13401 0.80643-0.29846-0.53369 0.95163
   3   7  10 188.412 13.3633   1 0.15309 0.12351 0.83623-0.32826-0.48115 0.94108
   3   7  11 74.0639 6.18325   1 0.17135 0.11432 0.86182-0.35385-0.42919 0.93110
   3   7  12 384.292 22.4245   1 0.18836 0.10639 0.88356-0.37560-0.37805 0.92193
   3   7  13 278.948  20.555   1 0.20417 0.09964 0.90180-0.39384-0.32788 0.91375
   3   7  14 -16.582 14.9681   1 0.21886 0.09402 0.91687-0.40891-0.27878 0.90663
   3   7  15 75.7656 8.05759   1 0.23250 0.08945 0.92906-0.42111-0.23081 0.90064
   3   7  16 42.1367 14.7479   1 0.24518 0.08585 0.93865-0.43070-0.18396 0.89577
   3   9 -15 11.8211 11.5723   1-0.27588 0.32575-0.23771 0.89092-0.96892 0.37931
   3   9 -14-13.0416 13.0416   1-0.27121 0.33015-0.21786 0.87106-0.97397 0.42635
   3   9 -13 107.857 9.13893   1-0.26575 0.33376-0.19503 0.84823-0.97921 0.47356
   3   9 -12 80.9825 6.74314   1-0.25940 0.33648-0.16908 0.82227-0.98443 0.52076
   3   9 -11 140.247 12.4184   1-0.25208 0.33822-0.13985 0.79303-0.98938 0.56770
   3   9 -10 438.995 22.1447   1-0.24368 0.33889-0.10723 0.76041-0.99378 0.61408
   3   9  -9 41.6542 5.97662   1-0.23411 0.33840-0.07115 0.72433-0.99728 0.65955
   3   9  -8 64.4306 5.64543   1-0.22330 0.33665-0.03161 0.68479-0.99947 0.70373
   3   9  -7 21.4525 10.5573   1-0.21116 0.33359 0.01131 0.64187-0.99992 0.74616
   3   9  -6 758.808  25.777   1-0.19766 0.32915 0.05744 0.59573-0.99818 0.78640
   3   9  -5 1.26208 10.9663   1-0.18277 0.32333 0.10652 0.54665-0.99378 0.82398
   3   9  -4 652.503 23.5511   1-0.16651 0.31614 0.15813 0.49503-0.98628 0.85846
   3   9  -3 54.6374 6.59459   1-0.14895 0.30765 0.21177 0.44138-0.97529 0.88945
   3   9  -2 197.342 15.7122   1-0.13018 0.29795 0.26685 0.38630-0.96050 0.91664
   3   9  -1 27.5746 10.5543   1-0.11036 0.28720 0.32269 0.33047-0.94172 0.93985
   3   9   0 11.4465 10.5558   1-0.08968 0.27559 0.37856 0.27459-0.91888 0.95898
   3   9   1 1534.43 34.5545   1-0.06835 0.26333 0.43375 0.21940-0.89203 0.97411
   3   9   2 399.229 19.7181   1-0.04660 0.25065 0.48757 0.16557-0.86136 0.98543
   3   9   3  439.71 19.7994   1-0.02466 0.23778 0.53943 0.11371-0.82717 0.99322
   3   9   4 266.495 17.5481   1-0.00277 0.22496 0.58879 0.06435-0.78985 0.99788
   3   9   5 435.046 21.5388   1 0.01887 0.21239 0.63525 0.01788-0.74982 0.99983
   3   9   6 3.46621 10.4447   1 0.04008 0.20025 0.67853-0.02540-0.70756 0.99955
   3   9   7  22.407 10.0416   1 0.06071 0.18869 0.71844-0.06532-0.66352 0.99749
   3   9   8  650.52  26.956   1 0.08065 0.17781 0.75489-0.10177-0.61815 0.99410
   3   9   9-9.55797 13.3755   1 0.09982 0.16772 0.78789-0.13478-0.57183 0.98976
   3   9  10 132.916  9.4769   1 0.11815 0.15846 0.81749-0.16438-0.52493 0.98484
   3   9  11 6.21276 13.9487   1 0.13561 0.15007 0.84381-0.19071-0.47775 0.97964
   3   9  12 204.826 16.6316   1 0.15219 0.14255 0.86699-0.21388-0.43052 0.97440
   3   9  13 34.7299 7.31332   1 0.16790 0.13592 0.88718-0.23408-0.38347 0.96932
   3  11 -10-3.75298 12.2332   1-0.22465 0.31987 0.03690 0.76143-0.99928 0.61957
   3  11  -9 22.6508 11.3525   1-0.21508 0.31937 0.06915 0.72918-0.99761 0.65988
   3  11  -8 23.7198 13.5245   1-0.20454 0.31790 0.10379 0.69453-0.99455 0.69880
   3  11  -7 78.7708 7.17519   1-0.19301 0.31544 0.14069 0.65762-0.98984 0.73606
   3  11  -6 24.1667 12.5554   1-0.18050 0.31200 0.17969 0.61863-0.98320 0.77140
   3  11  -5 100.478 8.68372   1-0.16700 0.30757 0.22053 0.57778-0.97438 0.80457
   3  11  -4 13.6616 11.1063   1-0.15256 0.30219 0.26294 0.53536-0.96316 0.83533
   3  11  -3 321.377 20.7988   1-0.13722 0.29592 0.30659 0.49172-0.94933 0.86348
   3  11  -2 21.2864 12.2897   1-0.12106 0.28883 0.35108 0.44722-0.93275 0.88888
   3  11  -1 321.806 20.5025   1-0.10417 0.28102 0.39602 0.40228-0.91331 0.91142
   3  11   0-13.4023 12.5398   1-0.08668 0.27259 0.44098 0.35731-0.89099 0.93108
   3  11   1 285.012 20.6568   1-0.06870 0.26368 0.48553 0.31275-0.86582 0.94789
   3  11   2-11.2371 13.1399   1-0.05036 0.25442 0.52928 0.26900-0.83788 0.96193
   3  11   3 92.4428 7.37538   1-0.03182 0.24494 0.57183 0.22645-0.80732 0.97336
   3  11   4 26.1707  5.8803   1-0.01319 0.23539 0.61285 0.18543-0.77434 0.98235
   3  11   5 40.8366 14.7357   1 0.00537 0.22589 0.65204 0.14624-0.73916 0.98916
   3  11   6-8.76307 12.7592   1 0.02377 0.21656 0.68916 0.10911-0.70204 0.99402
   3  11   7 28.9643 13.5468   1 0.04188 0.20752 0.72404 0.07423-0.66325 0.99720
   3  11   8 2.81636 12.0589   1 0.05962 0.19885 0.75654 0.04172-0.62304 0.99897
   4  12  -3 0.92122 14.8256   1-0.09603 0.31670 0.36569 0.50519-0.92469 0.85222
   4  12  -2 126.815  10.322   1-0.08096 0.31070 0.40523 0.46564-0.90664 0.87616
   4  12  -1  72.273 7.72823   1-0.06531 0.30413 0.44501 0.42585-0.88620 0.89769
   4  12   0 191.681 15.5288   1-0.04919 0.29707 0.48471 0.38615-0.86334 0.91681
   4  10 -12    0.00 12.2699   1-0.21631 0.35536-0.07539 0.80116-0.99715 0.54686
   4  10 -11  17.211 5.59891   1-0.20837 0.35648-0.04637 0.77213-0.99889 0.59059
   4  10 -10 5.12222 12.7199   1-0.19944 0.35663-0.01453 0.74029-0.99975 0.63343
   4  10  -9 60.9196 6.53232   1-0.18949 0.35574 0.02009 0.70567-0.99943 0.67509
   4  10  -8  158.27 13.6237   1-0.17846 0.35378 0.05742 0.66833-0.99763 0.71527
   4  10  -7 15.4667  12.325   1-0.16632 0.35071 0.09733 0.62842-0.99402 0.75364
   4  10  -6 156.646 10.6335   1-0.15306 0.34653 0.13960 0.58614-0.98828 0.78988
   4  10  -5 75.1681 6.67838   1-0.13870 0.34124 0.18397 0.54177-0.98010 0.82368
   4  10  -4 336.266 21.1784   1-0.12328 0.33488 0.23009 0.49565-0.96919 0.85475
   4  10  -3 252.981 17.9738   1-0.10685 0.32753 0.27755 0.44818-0.95531 0.88286
   4  10  -2 624.023 25.8811   1-0.08952 0.31926 0.32588 0.39985-0.93831 0.90783
   4  10  -1 242.004 18.9125   1-0.07141 0.31022 0.37459 0.35113-0.91807 0.92957
   4  10   0 449.085 23.0835   1-0.05264 0.30052 0.42317 0.30255-0.89457 0.94805
   4  10   1 116.723 9.04462   1-0.03339 0.29034 0.47111 0.25461-0.86788 0.96335
   4  10   2 265.751 19.4385   1-0.01381 0.27983 0.51792 0.20779-0.83815 0.97559
   4  10   3 35.7598 12.1047   1 0.00592 0.26917 0.56318 0.16253-0.80557 0.98500
   4  10   4  5.3326  11.222   1 0.02565 0.25851 0.60650 0.11920-0.77042 0.99183
   4  10   5 285.653 18.9971   1 0.04522 0.24800 0.64758 0.07813-0.73298 0.99637
   4  10   6 114.881 9.63786   1 0.06451 0.23779 0.68617 0.03953-0.69359 0.99896
   4  10   7  29.443 13.4859   1 0.08339 0.22797 0.72211 0.00358-0.65257 0.99992
   4  10   8 49.5209 6.51892   1 0.10177 0.21866 0.75529-0.02960-0.61023 0.99956
   4  10   9 37.7274 6.62385   1 0.11958 0.20993 0.78568-0.05999-0.56688 0.99819
   4  10  10 101.515 7.94207   1 0.13675 0.20183 0.81326-0.08758-0.52278 0.99607
   4   8 -16 40.8322 15.2482   1-0.25402 0.35678-0.31727 0.89790-0.94696 0.32876
   4   8 -15 60.4013 6.63689   1-0.25025 0.36208-0.29997 0.88060-0.95284 0.37663
   4   8 -14  113.85 8.48369   1-0.24574 0.36665-0.27965 0.86028-0.95927 0.42504
   4   8 -13 248.135 18.4626   1-0.24040 0.37038-0.25608 0.83671-0.96609 0.47384
   4   8 -12-3.07475 12.1053   1-0.23413 0.37317-0.22905 0.80968-0.97309 0.52281
   4   8 -11 473.812 21.4306   1-0.22680 0.37491-0.19836 0.77897-0.97999 0.57170
   4   8 -10 8.97929 12.6799   1-0.21829 0.37547-0.16381 0.74442-0.98646 0.62015
   4   8  -9 1387.57  34.689   1-0.20848 0.37473-0.12530 0.70591-0.99209 0.66776
   4   8  -8 88.0695 9.35871   1-0.19727 0.37259-0.08277 0.66338-0.99639 0.71404
   4   8  -7 1181.94 30.4195   1-0.18454 0.36894-0.03629 0.61689-0.99883 0.75846
   4   8  -6 138.364 10.5749   1-0.17024 0.36370 0.01397 0.56663-0.99882 0.80043
   4   8  -5 325.554 16.6325   1-0.15433 0.35686 0.06768 0.51292-0.99577 0.83936
   4   8  -4 178.177 11.1929   1-0.13683 0.34843 0.12434 0.45625-0.98912 0.87470
   4   8  -3 97.9471 7.83457   1-0.11781 0.33848 0.18332 0.39727-0.97839 0.90595
   4   8  -2 557.354 20.9836   1-0.09743 0.32717 0.24384 0.33675-0.96319 0.93273
   4   8  -1 774.762 23.6989   1-0.07587 0.31467 0.30503 0.27555-0.94332 0.95483
   4   8   0 478.717 19.6733   1-0.05338 0.30126 0.36599 0.21459-0.91871 0.97221
   4   8   1-8.30789 9.44813   1-0.03025 0.28719 0.42582 0.15475-0.88952 0.98500
   4   8   2  250.31   14.96   1-0.00676 0.27278 0.48370 0.09687-0.85605 0.99351
   4   8   3 1629.38 34.4217   1 0.01677 0.25831 0.53891 0.04165-0.81873 0.99817
   4   8   4 22.6563 10.1533   1 0.04010 0.24406 0.59090-0.01034-0.77811 0.99953
   4   8   5 1535.04 34.9655   1 0.06297 0.23026 0.63926-0.05870-0.73477 0.99817
   4   8   6 52.1808 6.31351   1 0.08519 0.21710 0.68373-0.10318-0.68929 0.99467
   4   8   7 979.988 29.4635   1 0.10662 0.20474 0.72421-0.14366-0.64223 0.98960
   4   8   8 178.219 13.4781   1 0.12715 0.19329 0.76069-0.18014-0.59412 0.98346
   4   8   9 370.744 21.2663   1 0.14670 0.18281 0.79325-0.21271-0.54538 0.97671
   4   8  10 16.0444 14.0789   1 0.16524 0.17333 0.82207-0.24153-0.49641 0.96971
   4   8  11 15.3345 12.6932   1 0.18276 0.16488 0.84731-0.26677-0.44749 0.96277
   4   8  12 8.14907 14.1146   1 0.19928 0.15743 0.86920-0.28867-0.39887 0.95613
   4   8  13 80.4635 7.57204   1 0.21481 0.15097 0.88797-0.30744-0.35072 0.94997
   4   8  14 87.3369 8.22565   1 0.22940 0.14545 0.90384-0.32331-0.30319 0.94442
   4   6 -19-1.06654 13.7829   1-0.26801 0.34356-0.50264 0.93815-0.86035 0.11623
   4   6 -18 0.99677 13.1861   1-0.26694 0.35156-0.49651 0.93201-0.86409 0.16195
   4   6 -17 0.92813 14.0452   1-0.26548 0.35918-0.48801 0.92351-0.86916 0.20900
   4   6 -16 147.563 11.1849   1-0.26358 0.36634-0.47688 0.91238-0.87562 0.25744
   4   6 -15 12.0279 12.3445   1-0.26114 0.37297-0.46281 0.89830-0.88349 0.30729
   4   6 -14 199.356  14.035   1-0.25807 0.37897-0.44545 0.88093-0.89278 0.35856
   4   6 -13 757.398 27.1085   1-0.25424 0.38421-0.42438 0.85986-0.90342 0.41119
   4   6 -12 1485.84 34.6266   1-0.24950 0.38854-0.39916 0.83464-0.91531 0.46505
   4   6 -11 29.6165 9.94999   1-0.24367 0.39178-0.36931 0.80479-0.92822 0.51994
   4   6 -10 1337.06 30.6283   1-0.23654 0.39371-0.33433 0.76980-0.94182 0.57552
   4   6  -9 11.1398 8.66789   1-0.22786 0.39411-0.29373 0.72920-0.95561 0.63130
   4   6  -8 2650.00 41.0498   1-0.21738 0.39270-0.24708 0.68255-0.96894 0.68660
   4   6  -7 189.898 12.9319   1-0.20483 0.38922-0.19410 0.62956-0.98094 0.74058
   4   6  -6 731.834 20.2454   1-0.18998 0.38344-0.13471 0.57016-0.99057 0.79219
   4   6  -5 2.16938   6.537   1-0.17263 0.37516-0.06911 0.50456-0.99664 0.84025
   4   6  -4  110.46 8.27203   1-0.15269 0.36429 0.00208 0.43336-0.99792 0.88351
   4   6  -3 116.345 7.88712   1-0.13021 0.35088 0.07785 0.35759-0.99322 0.92079
   4   6  -2 750.563 19.1592   1-0.10539 0.33512 0.15676 0.27868-0.98159 0.95114
   4   6  -1 192.432 11.3484   1-0.07859 0.31739 0.23708 0.19836-0.96244 0.97397
   4   6   0 12.6568 10.2071   1-0.05032 0.29819 0.31691 0.11852-0.93565 0.98916
   4   6   1  93.921  7.3728   1-0.02117 0.27812 0.39443 0.04100-0.90160 0.99709
   4   6   2 776.786 20.3141   1 0.00823 0.25779 0.46803-0.03261-0.86107 0.99854
   4   6   3 26.3733 3.59281   1 0.03731 0.23777 0.53649-0.10107-0.81516 0.99461
   4   6   4 1397.52 27.7944   1 0.06559 0.21857 0.59901-0.16359-0.76509 0.98653
   4   6   5  5.3836 7.84599   1 0.09269 0.20054 0.65517-0.21976-0.71210 0.97552
   4   6   6 2649.81 40.3927   1 0.11836 0.18393 0.70494-0.26952-0.65731 0.96270
   4   6   7 1028.19 27.1598   1 0.14246 0.16890 0.74850-0.31309-0.60166 0.94903
   4   6   8 827.047  25.695   1 0.16494 0.15549 0.78622-0.35082-0.54591 0.93526
   4   6   9  266.98 18.3902   1 0.18581 0.14369 0.81857-0.38317-0.49063 0.92196
   4   6  10 588.121 24.4855   1 0.20511 0.13346 0.84605-0.41065-0.43623 0.90954
   4   6  11 81.7702 6.58645   1 0.22294 0.12470 0.86914-0.43374-0.38297 0.89827
   4   6  12 388.358 22.2453   1 0.23939 0.11732 0.88831-0.45292-0.33103 0.88831
   4   6  13 15.2849 12.3056   1 0.25456 0.11122 0.90400-0.46861-0.28049 0.87975
   4   6  14 10.9355  14.293   1 0.26855 0.10630 0.91657-0.48119-0.23137 0.87261
   4   6  15 12.7058  13.578   1 0.28146 0.10245 0.92636-0.49098-0.18365 0.86687
   4   6  16 29.2702 13.4685   1 0.29339 0.09960 0.93366-0.49829-0.13729 0.86249
   4   4 -20 85.6443  8.3435   1-0.26624 0.33273-0.64679 0.93716-0.75527-0.03082
   4   4 -19  309.99 23.3012   1-0.26616 0.34172-0.64723 0.93760-0.75489 0.01078
   4   4 -18 201.216 16.2806   1-0.26592 0.35054-0.64593 0.93629-0.75608 0.05395
   4   4 -17 268.525 20.2034   1-0.26549 0.35918-0.64266 0.93302-0.75901 0.09886
   4   4 -16 1249.82 35.0088   1-0.26484 0.36759-0.63715 0.92750-0.76387 0.14571
   4   4 -15 1671.03 39.5835   1-0.26390 0.37573-0.62906 0.91940-0.77089 0.19470
   4   4 -14 153.073 11.1669   1-0.26261 0.38351-0.61794 0.90828-0.78026 0.24605
   4   4 -13 159.956 11.5662   1-0.26085 0.39082-0.60325 0.89359-0.79219 0.29996
   4   4 -12 60.7032 4.88557   1-0.25848 0.39751-0.58434 0.87468-0.80687 0.35662
   4   4 -11 10.4934 8.36182   1-0.25528 0.40338-0.56037 0.85070-0.82441 0.41615
   4   4 -10 704.146 20.9851   1-0.25098 0.40815-0.53035 0.82068-0.84483 0.47854
   4   4  -9 305.447 14.0829   1-0.24520 0.41144-0.49310 0.78342-0.86792 0.54362
   4   4  -8 151.802 10.3679   1-0.23746 0.41278-0.44729 0.73761-0.89319 0.61087
   4   4  -7 158.538 10.4019   1-0.22717 0.41156-0.39151 0.68183-0.91968 0.67934
   4   4  -6 177.897 10.1514   1-0.21363 0.40709-0.32447 0.61479-0.94582 0.74746
   4   4  -5 821.452 18.2096   1-0.19612 0.39864-0.24530 0.53561-0.96933 0.81295
   4   4  -4 1248.70 21.1391   1-0.17399 0.38559-0.15395 0.44426-0.98724 0.87285
   4   4  -3 6460.73  46.487   1-0.14691 0.36757-0.05170 0.34200-0.99620 0.92379
   4   4  -213222.40 65.3725   1-0.11502 0.34475 0.05861 0.23169-0.99307 0.96263
   4   4  -110228.50 57.4489   1-0.07907 0.31787 0.17268 0.11762-0.97571 0.98725
   4   4   0 701.273 16.0428   1-0.04040 0.28828 0.28547 0.00482-0.94368 0.99720
   4   4   1 7782.87 51.6665   1-0.00064 0.25759 0.39221-0.10192-0.89833 0.99383
   4   4   2 337.078 12.3638   1 0.03861 0.22740 0.48928-0.19900-0.84240 0.97989
   4   4   3 8.79564  2.6679   1 0.07608 0.19900 0.57463-0.28435-0.77924 0.95871
   4   4   4 364.158 13.4721   1 0.11093 0.17322 0.64770-0.35742-0.71207 0.93352
   4   4   5 37.5659 3.61068   1 0.14274 0.15047 0.70901-0.41873-0.64353 0.90695
   4   4   6-7.75027 6.91598   1 0.17145 0.13084 0.75968-0.46941-0.57551 0.88092
   4   4   7 131.396 10.4512   1 0.19718 0.11418 0.80109-0.51082-0.50927 0.85666
   4   4   8 93.3903 5.93127   1 0.22016 0.10027 0.83462-0.54436-0.44551 0.83488
   4   4   9 30.6575 10.2327   1 0.24068 0.08882 0.86154-0.57128-0.38456 0.81591
   4   4  10 758.341 24.8366   1 0.25904 0.07953 0.88292-0.59266-0.32649 0.79982
   4   4  11  257.68 16.9436   1 0.27550 0.07214 0.89967-0.60942-0.27124 0.78655
   4   4  12 1103.95 32.2619   1 0.29030 0.06640 0.91255-0.62230-0.21865 0.77594
   4   4  13 1123.88  34.142   1 0.30367 0.06211 0.92214-0.63190-0.16852 0.76779
   4   4  14 334.647 22.6041   1 0.31577 0.05907 0.92894-0.63870-0.12064 0.76189
   4   4  15 275.242 20.3598   1 0.32676 0.05715 0.93332-0.64309-0.07480 0.75803
   4   4  16 192.419 14.7223   1 0.33678 0.05620 0.93561-0.64538-0.03079 0.75601
   4   4  17 186.179 14.9464   1 0.34593 0.05613 0.93604-0.64581 0.01156 0.75563
   4   4  18 38.4715 13.6847   1 0.35429 0.05683 0.93482-0.64459 0.05243 0.75674
   4   2 -21  224.27 18.4974   1-0.25352 0.31093-0.76603 0.91126-0.63145-0.19661
   4   2 -20 13.0965 14.4241   1-0.25347 0.31995-0.77209 0.91732-0.62370-0.16237
   4   2 -19 645.329 29.5895   1-0.25339 0.32894-0.77713 0.92234-0.61715-0.12694
   4   2 -18-4.44919 12.9256   1-0.25328 0.33790-0.78104 0.92625-0.61198-0.09013
   4   2 -17 198.004 14.3105   1-0.25316 0.34685-0.78371 0.92893-0.60842-0.05172
   4   2 -16 766.802 28.4772   1-0.25304 0.35580-0.78498 0.93019-0.60673-0.01143
   4   2 -15 444.404 20.8628   1-0.25292 0.36475-0.78463 0.92983-0.60724 0.03106
   4   2 -14 147.004 10.9237   1-0.25281 0.37370-0.78234 0.92754-0.61034 0.07615
   4   2 -13 188.237  13.942   1-0.25268 0.38264-0.77772 0.92291-0.61652 0.12431
   4   2 -12 384.487 16.5146   1-0.25250 0.39153-0.77018 0.91537-0.62637 0.17614
   4   2 -11 204.952 12.4459   1-0.25219 0.40029-0.75893 0.90412-0.64059 0.23234
   4   2 -10 164.571 12.5537   1-0.25161 0.40878-0.74285 0.88803-0.66002 0.29375
   4   2  -9 280.662  13.336   1-0.25051 0.41675-0.72032 0.86550-0.68561 0.36132
   4   2  -8 3.25291 6.22885   1-0.24844 0.42375-0.68903 0.83421-0.71836 0.43605
   4   2  -7 969.427 19.3776   1-0.24465 0.42903-0.64571 0.79088-0.75905 0.51872
   4   2  -6 289.086 11.7634   1-0.23787 0.43132-0.58579 0.73096-0.80781 0.60946
   4   2  -5 1617.38 22.0768   1-0.22612 0.42864-0.50341 0.64857-0.86305 0.70668
   4   2  -4 1419.38 19.4846   1-0.20653 0.41812-0.39210 0.53726-0.91985 0.80547
   4   2  -3 565.625 12.2929   1-0.17580 0.39647-0.24753 0.39269-0.96826 0.89585
   4   2  -2 2290.26 23.2991   1-0.13166 0.36139-0.07247 0.21763-0.99373 0.96331
   4   2  -1 6801.45 40.5327   1-0.07525 0.31405 0.11902 0.02613-0.98292 0.99448
   4   2   0 4.39142 4.38042   1-0.01210 0.25997 0.30489-0.15974-0.93246 0.98600
   4   2   1 2298.88 24.4337   1 0.05043 0.20650 0.46597-0.32083-0.85165 0.94716
   4   2   2 99.3179 6.53655   1 0.10687 0.15914 0.59399-0.44885-0.75548 0.89298
   4   2   3 1443.06 21.4331   1 0.15497 0.12011 0.69037-0.54524-0.65656 0.83604
   4   2   4 43.4108 3.33963   1 0.19484 0.08931 0.76099-0.61585-0.56219 0.78365
   4   2   5 605.891 16.7374   1 0.22764 0.06558 0.81217-0.66705-0.47539 0.73883
   4   2   6 108.901 7.55481   1 0.25473 0.04756 0.84918-0.70406-0.39674 0.70216
   4   2   7 629.576 18.6685   1 0.27732 0.03404 0.87590-0.73078-0.32568 0.67308
   4   2   8 1819.14 31.9779   1 0.29639 0.02404 0.89510-0.74998-0.26129 0.65067
   4   2   9 19.0853 7.79152   1 0.31269 0.01681 0.90870-0.76359-0.20258 0.63394
   4   2  10 384.576 17.3803   1 0.32679 0.01178 0.91806-0.77295-0.14865 0.62199
   4   2  11 65.4736 5.37636   1 0.33911 0.00852 0.92413-0.77903-0.09872 0.61404
   0   0   0    0.00    0.00   1
;
_shelx_hkl_checksum     43558
_shelx_res_file
;
    shelxl.res created by SHELXL-2014/7
TITL sonia66 in C 2/c
CELL  0.71073  11.7470   9.7935  17.3394   90.000  102.477   90.000
ZERR     4.00   0.0080   0.0020   0.0040    0.000    0.050    0.000
LATT   7
SYMM  - X,   Y, 1/2 - Z
SFAC  C    H    CL   CU   N    O
UNIT  56   72   16   4    16   8
ACTA
DFIX 0.85 0.01  OW HW1 OW HW2
DANG 1.387 0.02 HW1  HW2
MPLA N1 C1 C2  N2 C3 C4 C5 C6 C7
HTAB    2.00000
BOND   $H
L.S.  15
WGHT    0.053500    3.202700
FVAR       0.77172
CU    4    0.500000    0.658435    0.250000    10.50000    0.03029    0.04687 =
         0.03722    0.00000    0.01252    0.00000
CL1   3    0.644089    0.799682    0.308350    11.00000    0.05487    0.07868 =
         0.06119   -0.01320    0.00924   -0.02564
CL2   3    0.411620    0.521473    0.319784    11.00000    0.05534    0.08607 =
         0.07310    0.02680    0.03003   -0.00737
N1    5    0.538265    0.161085    0.399926    11.00000    0.06160    0.05585 =
         0.03208    0.00086    0.00701   -0.00592
AFIX  43
H1A   2    0.541096    0.155485    0.350879    11.00000   -1.20000
AFIX   0
N2    5    0.583689    0.147742    0.527564    11.00000    0.05183    0.03868 =
         0.03387    0.00001    0.01431   -0.00290
C1    1    0.446265    0.210510    0.427967    11.00000    0.05093    0.05442 =
         0.05936    0.00329    0.00216   -0.00022
AFIX  43
H1    2    0.376979    0.243882    0.397309    11.00000   -1.20000
AFIX   0
C2    1    0.472404    0.202930    0.506904    11.00000    0.05224    0.05009 =
         0.05436    0.00018    0.02076    0.00153
AFIX  43
H2    2    0.425389    0.229365    0.541091    11.00000   -1.20000
AFIX   0
C3    1    0.623170    0.122787    0.460460    11.00000    0.05024    0.04096 =
         0.03375   -0.00277    0.01278   -0.00887
C4    1    0.733924    0.068189    0.464506    11.00000    0.05461    0.05048 =
         0.05703   -0.00769    0.02395   -0.00642
AFIX  43
H4    2    0.761543    0.050312    0.419142    11.00000   -1.20000
AFIX   0
C5    1    0.800365    0.041998    0.538325    11.00000    0.04845    0.05145 =
         0.07892   -0.00043    0.00600   -0.00095
AFIX  43
H5    2    0.874730    0.005617    0.543313    11.00000   -1.20000
AFIX   0
C6    1    0.758089    0.069110    0.606141    11.00000    0.07404    0.05466 =
         0.04674    0.00515   -0.00619   -0.00438
AFIX  43
H6    2    0.804688    0.050670    0.655601    11.00000   -1.20000
AFIX   0
C7    1    0.651207    0.121365    0.600802    11.00000    0.07365    0.05231 =
         0.03123    0.00145    0.00846   -0.00267
AFIX  43
H7    2    0.623409    0.139387    0.646078    11.00000   -1.20000
AFIX   0
OW    6    0.368040    0.133122    0.239113    11.00000    0.05373    0.18650 =
         0.04830    0.00959    0.01273   -0.01069
HW1   2    0.376439    0.219438    0.244345    11.00000   -1.50000
HW2   2    0.297659    0.113641    0.238258    11.00000   -1.50000
HKLF 4
REM  sonia66 in C 2/c
REM R1 =  0.0382 for    1796 Fo > 4sig(Fo)  and  0.0481 for all    2127 data
REM    120 parameters refined using      3 restraints
END
WGHT      0.0535      3.2026
REM Instructions for potential hydrogen bonds
HTAB N1 OW
EQIV $1 -x+1, y, -z+1/2
HTAB N1 OW_$1
EQIV $2 x-1/2, y-1/2, z
HTAB C1 Cl1_$2
EQIV $3 -x+1, -y+1, -z+1
HTAB C2 Cl1_$3
EQIV $4 x+1/2, y-1/2, z
HTAB C4 Cl2_$4
EQIV $5 x+1/2, -y+1/2, z+1/2
HTAB C6 Cl2_$5
EQIV $6 x, -y+1, z+1/2
HTAB C7 Cl1_$6
EQIV $7 -x+1/2, y-1/2, -z+1/2
HTAB OW Cl2_$7
REM Highest difference peak  0.783,  deepest hole -0.493,  1-sigma level  0.068
Q1    1   0.4417  0.5692  0.3583  11.00000  0.05    0.78
Q2    1   0.5881  0.8418  0.2867  11.00000  0.05    0.48
Q3    1   0.6421  0.7412  0.3390  11.00000  0.05    0.46
Q4    1   0.4973  0.5661  0.2739  11.00000  0.05    0.40
Q5    1   0.4939  0.7573  0.2732  11.00000  0.05    0.35
Q6    1   0.5587  0.6562  0.3009  11.00000  0.05    0.28
Q7    1   0.3813  0.2354  0.5444  11.00000  0.05    0.27
Q8    1   0.3742  0.5518  0.2982  11.00000  0.05    0.26
Q9    1   0.5396  0.8652  0.2266  11.00000  0.05    0.25
Q10   1   0.3661  0.6595  0.2632  11.00000  0.05    0.24
Q11   1   0.6730  0.7751  0.2776  11.00000  0.05    0.24
Q12   1   0.4560  0.4884  0.2991  11.00000  0.05    0.22
Q13   1   0.3213  0.0001  0.2145  11.00000  0.05    0.22
Q14   1   0.4805  0.2491  0.4693  11.00000  0.05    0.22
Q15   1   0.6666  0.6921  0.2944  11.00000  0.05    0.22
Q16   1   0.6373  0.7341  0.2737  11.00000  0.05    0.22
Q17   1   0.6143  0.1147  0.5604  11.00000  0.05    0.21
Q18   1   0.3035  0.1886  0.2480  11.00000  0.05    0.20
Q19   1   0.7783  0.0814  0.5009  11.00000  0.05    0.20
Q20   1   0.3959  0.4530  0.3357  11.00000  0.05    0.20
;
_shelx_res_checksum     73952
_iucr_refine_instructions_details
;
;
