# Supplementary material for: Bis(imidazo[1,2-a]pyridin-1-ium) tetra­chlorido­cuprate(II) dihydrate
Source: Acta Crystallogr E Crystallogr Commun. 2017 Jan 13;73(Pt 2):196–9. doi: 10.1107/S2056989017000482 (PMC5290564; doi:10.1107/S2056989017000482)
Supplement: Supplementary file 2 [file e-73-00196-Isup2.hkl]

data_I                                                                          
_shelx_title ' sonia66 in C 2/c'                                                
_shelx_refln_list_code          4                                               
_shelx_F_calc_maximum      239.06                                               
_exptl_crystal_F_000       972.00                                               
_reflns_d_resolution_high  0.7831                                               
                                                                                
loop_                                                                           
 _space_group_symop_operation_xyz                                               
 'x, y, z'                                                                      
 '-x, y, -z+1/2'                                                                
 'x+1/2, y+1/2, z'                                                              
 '-x+1/2, y+1/2, -z+1/2'                                                        
 '-x, -y, -z'                                                                   
 'x, -y, z-1/2'                                                                 
 '-x+1/2, -y+1/2, -z'                                                           
 'x+1/2, -y+1/2, z-1/2'                                                         
                                                                                
_cell_length_a    11.7470                                                       
_cell_length_b     9.7935                                                       
_cell_length_c    17.3394                                                       
_cell_angle_alpha  90.000                                                       
_cell_angle_beta  102.477                                                       
_cell_angle_gamma  90.000                                                       
                                                                                
_shelx_F_squared_multiplier     1.000                                           
                                                                                
loop_                                                                           
 _refln_index_h                                                                 
 _refln_index_k                                                                 
 _refln_index_l                                                                 
 _refln_F_squared_calc                                                          
 _refln_F_squared_meas                                                          
 _refln_F_squared_sigma                                                         
 _refln_observed_status                                                         
   2   0   0      18335.64      20465.65       802.37 o                         
   4   0   0       2975.81       3372.43        33.19 o                         
   6   0   0        774.40        754.45        22.51 o                         
   8   0   0       7467.63       7382.98        70.11 o                         
  10   0   0        297.58        259.66        18.14 o                         
  12   0   0        877.34        896.30        31.75 o                         
  14   0   0        878.95        897.75        36.80 o                         
   1   1   0         69.33        120.99         7.67 o                         
   3   1   0       6425.69       6857.94       110.83 o                         
   5   1   0        948.21       1168.69        35.48 o                         
   7   1   0       1586.66       1705.80        40.86 o                         
   9   1   0       1206.55       1230.96        39.19 o                         
  11   1   0       3557.76       3127.77        37.76 o                         
  13   1   0        254.99        319.00        16.88 o                         
   0   2   0       2390.63       2486.04        21.21 o                         
   2   2   0      16091.37      15715.10        88.64 o                         
   4   2   0         20.21         21.31         7.82 o                         
   6   2   0      14746.34      14021.88        92.40 o                         
   8   2   0       1286.36       1358.28        38.96 o                         
  10   2   0       1048.63       1095.18        38.78 o                         
  12   2   0         52.07         51.80         7.75 o                         
  14   2   0        171.21        198.43        15.16 o                         
   1   3   0      42015.81      42547.61       568.21 o                         
   3   3   0      26344.33      24957.69        68.77 o                         
   5   3   0      20379.61      19712.18        99.58 o                         
   7   3   0       2416.13       2516.24        42.59 o                         
   9   3   0       1634.03       1523.28        40.37 o                         
  11   3   0       1377.65       1162.47        39.72 o                         
  13   3   0        199.35        238.70        15.45 o                         
   0   4   0       2860.47       2764.03        32.70 o                         
   2   4   0       1557.82       1559.37        18.90 o                         
   4   4   0       1288.65       1121.24        58.58 o                         
   6   4   0       2673.89       2405.49        39.37 o                         
   8   4   0       3134.25       2762.72        47.57 o                         
  10   4   0        168.18        208.08        14.68 o                         
  12   4   0          2.57          8.40        13.94 o                         
   1   5   0         26.65        -24.01        38.21 o                         
   3   5   0         10.58         -9.76        14.67 o                         
   5   5   0        357.06        404.20        19.62 o                         
   7   5   0        707.79        673.15        24.72 o                         
   9   5   0        858.18        843.21        29.91 o                         
  11   5   0        918.33        813.38        30.65 o                         
  13   5   0         19.18         21.48        15.95 o                         
   0   6   0      10612.83       9843.46        78.29 o                         
   2   6   0      12172.71      11576.09        93.92 o                         
   4   6   0         65.69         74.25        28.95 o                         
   6   6   0        592.87        532.16        23.16 o                         
   8   6   0        622.99        547.13        26.94 o                         
  10   6   0        907.07        846.83        29.61 o                         
  12   6   0        202.43        239.59        17.32 o                         
   1   7   0       2597.76       2459.19        47.12 o                         
   3   7   0        741.35        764.89        28.88 o                         
   5   7   0       1035.09       1031.63        32.71 o                         
   7   7   0        819.34        827.86        30.76 o                         
   9   7   0         55.20         75.70         8.17 o                         
  11   7   0         67.39         73.84         7.39 o                         
   0   8   0        323.90        293.17        21.50 o                         
   2   8   0        140.77        121.49         7.26 o                         
   4   8   0        707.82        779.81        22.06 o                         
   6   8   0         94.56        107.49         8.74 o                         
   8   8   0        154.03        124.78        10.42 o                         
  10   8   0         85.52         84.98         7.49 o                         
   1   9   0        781.23        855.31        24.03 o                         
   3   9   0         27.84         28.29         6.94 o                         
   5   9   0        881.94        876.57        34.95 o                         
   7   9   0        799.48        896.91        37.87 o                         
   9   9   0         64.96         51.36        18.01 o                         
   0  10   0        180.90        178.21        14.54 o                         
   2  10   0        157.33        184.07        10.24 o                         
   4  10   0        683.18        715.72        36.89 o                         
   6  10   0          3.74          4.48        17.94 o                         
   8  10   0         37.36         37.78        17.43 o                         
   1  11   0         14.05          0.10        12.49 o                         
   3  11   0          0.23         -9.91        13.95 o                         
   5  11   0         40.71         26.66        20.51 o                         
   0  12   0         13.08        -21.79        21.79 o                         
   2  12   0         97.74        119.97         8.75 o                         
   4  12   0        278.10        319.59        17.01 o                         
 -13   1   1        854.04        952.37        47.57 o                         
 -11   1   1        548.32        554.58        17.18 o                         
  -9   1   1       2192.83       2280.69        30.16 o                         
  -7   1   1      14331.16      15009.92       186.18 o                         
  -5   1   1       1721.84       1814.52       131.35 o                         
  -3   1   1        162.58        201.14         6.55 o                         
  -1   1   1       1758.61       2327.47        28.67 o                         
   1   1   1      27701.64      29510.40       465.40 o                         
   3   1   1         23.37         63.61        11.15 o                         
   5   1   1       4050.24       4102.94        32.72 o                         
   7   1   1       3372.25       3291.52        34.04 o                         
   9   1   1        209.52        178.13        28.63 o                         
  11   1   1        663.66        646.45        19.33 o                         
  13   1   1       1266.03       1369.45        29.87 o                         
 -14   2   1        164.92        202.36        14.43 o                         
 -12   2   1        430.42        396.80        25.90 o                         
 -10   2   1       2584.95       2706.49        57.38 o                         
  -8   2   1       1298.24       1268.77        36.63 o                         
  -6   2   1        526.11        468.77        19.69 o                         
  -4   2   1      12107.72      11457.48        46.26 o                         
  -2   2   1      42782.85      41189.26       980.61 o                         
   0   2   1      11976.07      11457.64       294.32 o                         
   2   2   1       7926.78       7989.52       290.97 o                         
   4   2   1       4067.76       3781.41        77.59 o                         
   6   2   1       2580.57       2759.88        44.44 o                         
   8   2   1       1803.10       1943.58        46.03 o                         
  10   2   1       1867.19       1897.47        51.50 o                         
  12   2   1        524.81        520.20        28.74 o                         
  14   2   1         63.80        103.18         9.62 o                         
 -13   3   1          0.26          4.09        17.49 o                         
 -11   3   1        645.52        649.47        31.09 o                         
  -9   3   1          1.93        -10.08        11.37 o                         
  -7   3   1        261.78        319.03        16.10 o                         
  -5   3   1       1189.33       1436.78        27.51 o                         
  -3   3   1       1549.69       1532.06        17.63 o                         
  -1   3   1      21955.46      20660.84       554.44 o                         
   1   3   1      25657.82      25975.11        62.34 o                         
   3   3   1       7636.71       8103.61       210.78 o                         
   5   3   1         84.86        122.15         8.88 o                         
   7   3   1        957.06       1020.47        29.17 o                         
   9   3   1        532.37        568.39        27.53 o                         
  11   3   1        315.37        299.40        19.23 o                         
  13   3   1          3.92        -12.40        18.02 o                         
 -12   4   1        575.85        449.28        26.58 o                         
 -10   4   1        208.30        196.63        13.64 o                         
  -8   4   1        161.75        140.89        11.85 o                         
  -6   4   1       2138.92       2143.87        36.08 o                         
  -4   4   1      17334.38      17013.11       153.14 o                         
  -2   4   1       4304.82       4037.26        70.54 o                         
   0   4   1         16.06          9.44         6.35 o                         
   2   4   1       3340.76       2844.91        99.32 o                         
   4   4   1      12864.54      12661.58       385.47 o                         
   6   4   1        703.75        677.31        22.56 o                         
   8   4   1       1435.04       1419.51        36.39 o                         
  10   4   1       1578.14       1326.01        37.19 o                         
  12   4   1          5.77         14.51        14.25 o                         
 -13   5   1        224.88        215.39        16.88 o                         
 -11   5   1        321.56        302.09        22.14 o                         
  -9   5   1        894.66        905.17        31.21 o                         
  -7   5   1        924.60        850.97        27.37 o                         
  -5   5   1       6094.18       6218.13        63.05 o                         
  -3   5   1         71.39         95.53         5.32 o                         
  -1   5   1       2211.09       2002.77        56.50 o                         
   1   5   1        333.41        261.52        11.23 o                         
   3   5   1      13906.75      14505.32       186.37 o                         
   5   5   1       3300.37       3031.67        45.88 o                         
   7   5   1       3163.52       2795.82        48.82 o                         
   9   5   1       1600.17       1633.13        42.25 o                         
  11   5   1        138.80        145.25        13.84 o                         
  13   5   1        143.74        135.38        10.58 o                         
 -12   6   1          4.92          2.91        12.92 o                         
 -10   6   1         83.65         90.88         7.10 o                         
  -8   6   1        949.80        896.20        32.23 o                         
  -6   6   1       2332.86       2394.96        43.73 o                         
  -4   6   1        294.23        304.11        18.14 o                         
  -2   6   1       5021.34       4942.25        52.55 o                         
   0   6   1       1093.28       1019.94        19.52 o                         
   2   6   1       7821.92       7926.72        75.80 o                         
   4   6   1        143.74        161.11         8.51 o                         
   6   6   1       2089.66       2080.88        42.42 o                         
   8   6   1        384.05        331.94        22.08 o                         
  10   6   1        198.06        194.28        15.21 o                         
  12   6   1          0.99        -14.04        14.04 o                         
 -11   7   1        116.06        116.87         9.91 o                         
  -9   7   1       1737.59       1612.28        44.77 o                         
  -7   7   1        474.50        511.18        26.07 o                         
  -5   7   1        738.79        678.56        26.97 o                         
  -3   7   1        216.31        223.69        11.26 o                         
  -1   7   1       2228.49       2196.55        30.22 o                         
   1   7   1       3163.97       3203.31        47.26 o                         
   3   7   1         39.45         29.34        10.33 o                         
   5   7   1        165.56        154.02        13.39 o                         
   7   7   1        573.49        498.79        27.68 o                         
   9   7   1         63.86         84.95         8.23 o                         
  11   7   1         82.52         85.88         7.24 o                         
 -10   8   1        162.53        130.07        10.09 o                         
  -8   8   1       1245.91       1142.06        38.42 o                         
  -6   8   1       1171.85       1359.53        39.22 o                         
  -4   8   1       1287.74       1280.97        26.84 o                         
  -2   8   1       2197.36       2132.42        32.14 o                         
   0   8   1       4377.81       4235.99        69.08 o                         
   2   8   1        804.08        731.86        20.77 o                         
   4   8   1         10.73         -4.33        10.51 o                         
   6   8   1        427.30        502.57        26.66 o                         
   8   8   1         82.20         92.48         8.29 o                         
  10   8   1        137.64        106.34         8.30 o                         
  -9   9   1        120.28        148.30        10.43 o                         
  -7   9   1        121.06        118.55         9.66 o                         
  -5   9   1         35.16         27.58        16.66 o                         
  -3   9   1         51.33         48.57         6.82 o                         
  -1   9   1          3.60         24.16         6.35 o                         
   1   9   1        873.48        905.69        24.38 o                         
   3   9   1       2507.41       2489.20        82.79 o                         
   5   9   1          8.99          2.01        16.57 o                         
   7   9   1         35.92         44.12        17.45 o                         
   9   9   1         48.01         76.12         8.86 o                         
  -8  10   1          2.71         18.68        15.04 o                         
  -6  10   1       1115.73       1032.13        40.59 o                         
  -4  10   1        362.29        393.37        21.91 o                         
  -2  10   1         27.61         38.23        12.09 o                         
   0  10   1          8.23         -2.99        12.94 o                         
   2  10   1         44.33         53.56         7.74 o                         
   4  10   1        119.97        180.21        17.39 o                         
   6  10   1         64.99         87.84         8.87 o                         
   8  10   1         14.40          8.40        15.32 o                         
  -7  11   1         22.90         26.19        17.07 o                         
  -5  11   1          8.61         15.16        19.57 o                         
  -3  11   1        516.20        579.57        37.29 o                         
  -1  11   1          1.78          5.51        12.45 o                         
   1  11   1        122.32        156.44        11.54 o                         
   3  11   1        450.34        465.23        23.56 o                         
   5  11   1        781.92        737.64        38.29 o                         
  -4  12   1        118.87        125.32         8.47 o                         
  -2  12   1        138.06        144.10         8.73 o                         
   0  12   1         29.24         23.90        14.61 o                         
   2  12   1          0.57         -5.71        14.05 o                         
 -14   0   2        533.87        646.03        30.15 o                         
 -12   0   2        720.32        679.47        27.69 o                         
 -10   0   2       5714.97       5919.78        70.17 o                         
  -8   0   2      19248.27      17759.20       103.42 o                         
  -6   0   2      11871.45      11865.93        72.88 o                         
  -4   0   2      24968.42      26999.39        90.59 o                         
  -2   0   2       7680.25       8200.56       177.48 o                         
   0   0   2       5527.88       6029.51        32.56 o                         
   2   0   2       8941.36       9197.64        35.82 o                         
   4   0   2        865.43        851.73        20.20 o                         
   6   0   2       7977.98       8769.52        72.48 o                         
   8   0   2        993.68        902.13        27.77 o                         
  10   0   2         50.03         67.60         7.28 o                         
  12   0   2       1929.24       2028.85        48.44 o                         
  14   0   2       1171.00       1141.65        43.27 o                         
 -13   1   2        282.49        299.17        30.10 o                         
 -11   1   2       1424.55       1369.62        24.56 o                         
  -9   1   2       2112.99       2243.82        41.17 o                         
  -7   1   2        198.33        176.93         8.84 o                         
  -5   1   2        833.69        957.42        18.77 o                         
  -3   1   2         17.90         44.67        35.77 o                         
  -1   1   2      15875.11      14271.94      1290.13 o                         
   1   1   2      22612.62      24580.38       949.39 o                         
   3   1   2      41557.55      41049.93      1848.40 o                         
   5   1   2         36.57         26.60         7.24 o                         
   7   1   2        849.44        856.08        19.06 o                         
   9   1   2        373.30        331.11        15.14 o                         
  11   1   2       1077.33        933.28        36.81 o                         
  13   1   2        487.62        471.89        20.98 o                         
 -14   2   2        755.19        817.00        33.79 o                         
 -12   2   2          0.68          5.24        13.52 o                         
 -10   2   2        330.58        354.36        22.40 o                         
  -8   2   2       2424.76       2551.91        48.32 o                         
  -6   2   2       2526.24       2359.09        34.08 o                         
  -4   2   2       3648.28       3866.32        27.16 o                         
  -2   2   2        108.03        121.99        10.48 o                         
   0   2   2       1399.75       1406.54        54.45 o                         
   2   2   2      33290.79      36943.83      1131.64 o                         
   4   2   2        114.96        161.87         7.61 o                         
   6   2   2      12780.17      11774.67        93.95 o                         
   8   2   2       1591.42       1600.10        42.73 o                         
  10   2   2          2.17         20.76        17.42 o                         
  12   2   2         16.79         29.90        17.89 o                         
  14   2   2         21.19          9.49        16.67 o                         
 -13   3   2        509.37        488.98        31.95 o                         
 -11   3   2        665.82        564.59        27.02 o                         
  -9   3   2         53.21         31.04         5.55 o                         
  -7   3   2         11.95         23.75         8.47 o                         
  -5   3   2      21475.10      20523.87        99.27 o                         
  -3   3   2      35835.41      32287.52       717.82 o                         
  -1   3   2       5816.10       5934.46       226.88 o                         
   1   3   2       8899.55       9093.01       193.69 o                         
   3   3   2      11931.81      11427.38       268.32 o                         
   5   3   2       5727.25       5091.41        54.98 o                         
   7   3   2       2187.90       2040.01        41.98 o                         
   9   3   2       4966.10       5003.74        75.64 o                         
  11   3   2       1552.39       1364.29        44.41 o                         
  13   3   2          7.98         30.02         8.17 o                         
 -14   4   2         64.55         33.16        21.04 o                         
 -12   4   2         37.53         53.75         6.85 o                         
 -10   4   2        277.70        239.11        16.54 o                         
  -8   4   2        103.57         92.22         7.19 o                         
  -6   4   2       5993.62       6067.63        60.01 o                         
  -4   4   2      22912.34      22113.21        84.12 o                         
  -2   4   2       2985.25       2833.79        73.94 o                         
   0   4   2         36.05         55.63         7.99 o                         
   2   4   2        235.90        304.80         9.86 o                         
   4   4   2        502.43        546.50        18.29 o                         
   6   4   2       2468.32       2284.96        40.49 o                         
   8   4   2       2678.59       2659.96        49.82 o                         
  10   4   2        225.29        195.16        13.91 o                         
  12   4   2         30.11         36.63         7.78 o                         
 -13   5   2          7.19         16.23        14.63 o                         
 -11   5   2       1120.58        903.45        31.94 o                         
  -9   5   2          5.17         -1.55        12.69 o                         
  -7   5   2        257.25        238.51        17.51 o                         
  -5   5   2        790.07        850.00        25.60 o                         
  -3   5   2       2203.54       2435.24        27.27 o                         
  -1   5   2        238.63        263.73        23.19 o                         
   1   5   2       6859.93       6560.70        43.48 o                         
   3   5   2      11089.42      10921.75       340.14 o                         
   5   5   2        172.95        232.75        16.53 o                         
   7   5   2        895.08        876.99        29.65 o                         
   9   5   2        244.26        241.57        17.04 o                         
  11   5   2        128.82        120.72         9.36 o                         
  13   5   2          1.88         25.07        14.83 o                         
 -12   6   2        271.02        253.93        17.78 o                         
 -10   6   2       1281.33       1049.08        34.00 o                         
  -8   6   2       4221.40       3880.90        59.36 o                         
  -6   6   2        701.04        711.13        25.77 o                         
  -4   6   2       1088.22       1231.64        28.32 o                         
  -2   6   2        966.84        835.06        44.12 o                         
   0   6   2       6228.58       6100.38       111.54 o                         
   2   6   2       1673.56       1534.80        23.98 o                         
   4   6   2       1224.01       1256.48        44.79 o                         
   6   6   2        761.19        627.91        26.95 o                         
   8   6   2        487.37        438.03        25.26 o                         
  10   6   2         65.40         82.99         7.31 o                         
  12   6   2        164.12        178.77        14.93 o                         
 -11   7   2        259.86        197.37        13.94 o                         
  -9   7   2        568.96        591.00        28.19 o                         
  -7   7   2        870.06        959.39        32.54 o                         
  -5   7   2        831.08        793.26        29.10 o                         
  -3   7   2          8.81          4.11         9.19 o                         
  -1   7   2       3608.02       3496.85       125.75 o                         
   1   7   2       2838.75       2777.99        59.00 o                         
   3   7   2        149.68        127.73         6.49 o                         
   5   7   2       1431.01       1419.50        38.13 o                         
   7   7   2        449.03        400.34        24.56 o                         
   9   7   2         28.08          0.00        14.89 o                         
  11   7   2        469.80        393.34        26.00 o                         
 -10   8   2          0.26         10.10        13.27 o                         
  -8   8   2        223.79        202.62        17.17 o                         
  -6   8   2         90.32         79.85         8.32 o                         
  -4   8   2        973.36        964.71        26.39 o                         
  -2   8   2        694.66        659.49        19.68 o                         
   0   8   2         11.07         22.00        10.01 o                         
   2   8   2        333.77        326.47        21.58 o                         
   4   8   2        424.79        412.09        17.13 o                         
   6   8   2        280.94        250.27        18.41 o                         
   8   8   2        122.65        129.80        10.43 o                         
  10   8   2         27.31         10.01        14.64 o                         
  -9   9   2         32.05         30.50         7.81 o                         
  -7   9   2        217.50        242.31        19.60 o                         
  -5   9   2        360.91        350.19        26.82 o                         
  -3   9   2        335.88        318.07        17.20 o                         
  -1   9   2        478.19        499.51        22.37 o                         
   1   9   2        128.45        142.87         7.05 o                         
   3   9   2        719.94        668.69        22.49 o                         
   5   9   2        773.58        799.67        34.89 o                         
   7   9   2        419.86        421.19        30.64 o                         
   9   9   2        135.31        140.69        10.94 o                         
  -8  10   2         92.73         78.82         8.81 o                         
  -6  10   2        941.13        845.80        36.94 o                         
  -4  10   2        929.42       1044.96        29.90 o                         
  -2  10   2        434.42        522.60        20.82 o                         
   0  10   2          4.71          8.18        11.10 o                         
   2  10   2        772.52        784.68        65.33 o                         
   4  10   2        397.59        425.78        21.58 o                         
   6  10   2         33.23         25.48        18.53 o                         
   8  10   2        168.12        199.73        13.81 o                         
  -7  11   2         15.41         11.75        18.50 o                         
  -5  11   2         70.81         53.37        10.06 o                         
  -3  11   2          6.49         33.78        13.65 o                         
  -1  11   2         80.00         64.64         9.00 o                         
   1  11   2          6.20         -3.34        12.72 o                         
   3  11   2          6.15         -8.29        14.78 o                         
   5  11   2         75.72         74.54         9.91 o                         
  -4  12   2        175.85        199.24        13.07 o                         
  -2  12   2        141.68        171.38        10.36 o                         
   0  12   2        202.05        209.32        11.98 o                         
   2  12   2        150.48        176.71        25.81 o                         
 -13   1   3         59.72         92.75         5.35 o                         
 -11   1   3          5.04         -7.22         8.20 o                         
  -9   1   3       1987.24       2022.48        65.03 o                         
  -7   1   3        844.97        756.52        17.58 o                         
  -5   1   3         99.67         88.15         4.74 o                         
  -3   1   3      14765.95      15562.75       800.90 o                         
  -1   1   3      49325.23      49898.76      1865.37 o                         
   1   1   3       3790.85       3475.33        96.64 o                         
   3   1   3       7316.97       7680.95        74.78 o                         
   5   1   3      21192.72      22456.01        82.54 o                         
   7   1   3       3647.96       3986.79        40.55 o                         
   9   1   3        164.24        162.30         9.22 o                         
  11   1   3        485.48        545.55        19.43 o                         
  13   1   3        575.59        631.71        22.56 o                         
 -14   2   3        244.30        283.49        21.50 o                         
 -12   2   3       1983.99       1724.17        41.25 o                         
 -10   2   3       2146.56       2252.07        43.88 o                         
  -8   2   3       6044.24       6969.67        78.11 o                         
  -6   2   3      12214.69      12961.59        83.91 o                         
  -4   2   3       1199.28        979.11        28.90 o                         
  -2   2   3       2600.59       2901.72       628.41 o                         
   0   2   3      12539.98      11807.26       390.68 o                         
   2   2   3      12472.90      12163.28       436.50 o                         
   4   2   3       2423.14       2336.60        89.56 o                         
   6   2   3        173.82        164.27        12.83 o                         
   8   2   3        772.42        864.51        32.57 o                         
  10   2   3       1542.07       1701.08        49.59 o                         
  12   2   3        397.01        390.59        27.58 o                         
 -13   3   3          6.39         13.90        18.26 o                         
 -11   3   3        614.76        594.83        25.51 o                         
  -9   3   3        560.01        628.73        24.40 o                         
  -7   3   3         90.33        114.32         8.62 o                         
  -5   3   3       5521.83       5757.85        54.32 o                         
  -3   3   3          0.46         11.08         5.27 o                         
  -1   3   3       2036.42       1899.49        91.40 o                         
   1   3   3         25.15         30.34         3.07 o                         
   3   3   3       3181.34       3075.00        81.83 o                         
   5   3   3        180.74        199.07        15.05 o                         
   7   3   3        373.30        347.66        21.41 o                         
   9   3   3        738.54        934.37        36.90 o                         
  11   3   3         26.94         25.15        17.19 o                         
  13   3   3          0.23         12.70        16.39 o                         
 -14   4   3        409.99        406.08        29.12 o                         
 -12   4   3       1555.33       1348.66        37.35 o                         
 -10   4   3       1238.47       1005.02        29.32 o                         
  -8   4   3        129.29        121.99         9.48 o                         
  -6   4   3       4858.48       4899.27        54.63 o                         
  -4   4   3      11176.11      10957.21       104.11 o                         
  -2   4   3        746.59        760.50        14.07 o                         
   0   4   3        259.81        294.38        25.94 o                         
   2   4   3       4919.03       4522.68       163.79 o                         
   4   4   3         11.29         13.13         3.96 o                         
   6   4   3         20.64         26.09         4.93 o                         
   8   4   3       2360.25       2228.31        47.75 o                         
  10   4   3       1088.21        885.98        33.17 o                         
  12   4   3         75.64         81.71         8.85 o                         
 -13   5   3        236.38        208.12        17.10 o                         
 -11   5   3        615.33        623.31        27.40 o                         
  -9   5   3        212.96        196.91        14.46 o                         
  -7   5   3        314.38        249.77        17.36 o                         
  -5   5   3       3819.60       3780.40        50.11 o                         
  -3   5   3      24684.10      24066.79       523.47 o                         
  -1   5   3       3801.03       3623.36       140.63 o                         
   1   5   3       1973.29       1851.35        23.67 o                         
   3   5   3       1094.24       1031.35        19.40 o                         
   5   5   3       1219.50       1061.48        30.15 o                         
   7   5   3       5431.57       5056.23        68.57 o                         
   9   5   3       1478.21       1506.84        43.35 o                         
  11   5   3        199.74        190.10        16.05 o                         
 -12   6   3         10.27          2.78        14.98 o                         
 -10   6   3        235.40        232.57        15.86 o                         
  -8   6   3        203.88        220.44        16.40 o                         
  -6   6   3         36.03         19.31        10.51 o                         
  -4   6   3        209.24        201.35        10.23 o                         
  -2   6   3       3104.84       2951.82        95.94 o                         
   0   6   3       1814.77       1776.30        49.84 o                         
   2   6   3        246.74        196.78        12.03 o                         
   4   6   3         26.12         42.53         5.37 o                         
   6   6   3       2153.80       2150.06        45.31 o                         
   8   6   3         19.45          4.47        13.47 o                         
  10   6   3         26.82         23.27        14.08 o                         
  12   6   3        324.66        371.33        26.96 o                         
 -11   7   3         46.81         31.90        14.61 o                         
  -9   7   3        687.19        712.02        31.63 o                         
  -7   7   3        764.00        824.83        31.17 o                         
  -5   7   3         85.14         78.57         6.70 o                         
  -3   7   3         30.41         60.48        17.19 o                         
  -1   7   3       2635.60       2690.49        71.96 o                         
   1   7   3       1869.54       1915.76        28.99 o                         
   3   7   3       1099.12       1070.67        23.06 o                         
   5   7   3       1605.52       1356.15        38.96 o                         
   7   7   3        268.34        240.29        17.93 o                         
   9   7   3          6.03         21.06        14.44 o                         
  11   7   3         33.66         27.81        16.01 o                         
 -10   8   3        524.36        390.54        24.96 o                         
  -8   8   3       1365.37       1318.77        42.17 o                         
  -6   8   3        648.14        699.61        30.22 o                         
  -4   8   3        194.98        157.62         8.53 o                         
  -2   8   3        424.98        420.40        17.17 o                         
   0   8   3       2282.13       2295.42        95.08 o                         
   2   8   3       1314.69       1256.72        31.52 o                         
   4   8   3       2541.84       2628.45       102.38 o                         
   6   8   3        515.10        464.70        28.55 o                         
   8   8   3          9.75          7.32        16.23 o                         
  10   8   3        114.90        106.40        10.07 o                         
  -9   9   3         45.38         55.84         8.69 o                         
  -7   9   3        178.94        181.47        13.70 o                         
  -5   9   3        555.66        516.70        29.17 o                         
  -3   9   3         74.56         97.73         6.76 o                         
  -1   9   3         21.14          5.20        15.29 o                         
   1   9   3        263.14        313.65        16.88 o                         
   3   9   3        644.84        668.72        72.91 o                         
   5   9   3          0.76          2.11        16.18 o                         
   7   9   3          6.90         34.02        16.43 o                         
   9   9   3        168.28        193.70        14.78 o                         
  -8  10   3         19.87          1.16        17.63 o                         
  -6  10   3          2.50          3.35        17.00 o                         
  -4  10   3        351.78        411.85        20.37 o                         
  -2  10   3        366.36        338.02        17.21 o                         
   0  10   3         25.95         13.43        11.52 o                         
   2  10   3          0.54        -14.49        20.31 o                         
   4  10   3         18.57         47.42        13.49 o                         
   6  10   3         91.49        115.42         9.72 o                         
   8  10   3         45.94         43.98        19.43 o                         
  -7  11   3         64.39         47.73         9.30 o                         
  -5  11   3       1086.69       1078.24        44.19 o                         
  -3  11   3        543.37        557.81        24.48 o                         
  -1  11   3        132.81        155.39         8.45 o                         
   1  11   3        140.73        177.39        21.37 o                         
   3  11   3        135.42        142.04        12.78 o                         
   5  11   3         34.74         27.87        21.19 o                         
  -4  12   3         22.76          7.29        16.79 o                         
  -2  12   3         68.14         89.42         7.74 o                         
   0  12   3         63.09         45.92        16.08 o                         
   2  12   3          7.17        -15.01        15.01 o                         
 -14   0   4        204.34        203.87        16.99 o                         
 -12   0   4        103.69        101.71         8.27 o                         
 -10   0   4       3868.09       4209.94        58.38 o                         
  -8   0   4      27448.63      26204.33       126.56 o                         
  -6   0   4       1148.12       1126.05        24.73 o                         
  -4   0   4        836.21        979.16        20.56 o                         
  -2   0   4      13137.27      12978.58        46.12 o                         
   0   0   4      27370.07      29022.50       808.50 o                         
   2   0   4       5163.16       5089.46        69.05 o                         
   4   0   4       8287.41       8105.46        67.96 o                         
   6   0   4      12157.20      12497.28        95.31 o                         
   8   0   4         37.09         23.09        13.63 o                         
  10   0   4       1157.77       1349.80        42.21 o                         
  12   0   4       1579.50       1518.72        44.96 o                         
 -13   1   4          1.27        -11.32        11.32 o                         
 -11   1   4        862.98        740.17        22.29 o                         
  -9   1   4       2347.80       2461.95        30.53 o                         
  -7   1   4       4848.48       5086.16       155.69 o                         
  -5   1   4       7821.81       8466.32       388.61 o                         
  -3   1   4       1755.80       2571.19       531.06 o                         
  -1   1   4       7593.91       8393.48       265.93 o                         
   1   1   4      12372.32      11937.86       330.28 o                         
   3   1   4      25171.32      25227.79       413.93 o                         
   5   1   4       3764.64       4324.60        69.78 o                         
   7   1   4        127.92        170.06        18.65 o                         
   9   1   4        277.62        310.37        31.61 o                         
  11   1   4        127.12        115.95         6.76 o                         
  13   1   4         66.72         82.46         6.76 o                         
 -14   2   4        429.43        438.95        27.30 o                         
 -12   2   4         43.88         14.56        13.16 o                         
 -10   2   4          5.53          2.49        12.13 o                         
  -8   2   4         46.65         83.34         8.44 o                         
  -6   2   4         26.52         20.06        10.08 o                         
  -4   2   4       2377.76       2542.40       161.52 o                         
  -2   2   4      57147.53      56783.58      4810.59 o                         
   0   2   4       4924.06       4959.18       287.48 o                         
   2   2   4      12489.03      11872.71       601.17 o                         
   4   2   4         78.16         77.41         5.66 o                         
   6   2   4       1357.65       1317.53        35.65 o                         
   8   2   4       1127.21       1155.41        38.03 o                         
  10   2   4        360.02        421.78        30.48 o                         
  12   2   4        627.96        658.32        34.96 o                         
 -13   3   4       1921.37       1859.05        46.38 o                         
 -11   3   4       2086.36       1877.96        42.05 o                         
  -9   3   4        202.66        224.11        16.21 o                         
  -7   3   4        714.67        751.75        24.61 o                         
  -5   3   4      20407.06      20165.38       103.83 o                         
  -3   3   4      18052.89      17151.74       931.65 o                         
  -1   3   4       2464.31       2314.54        96.24 o                         
   1   3   4       5633.70       5293.29       106.60 o                         
   3   3   4       6351.99       6494.80       294.95 o                         
   5   3   4        550.31        520.20        21.32 o                         
   7   3   4       2270.06       2243.45        47.62 o                         
   9   3   4       3623.96       3653.38        69.40 o                         
  11   3   4        130.28        128.95        11.26 o                         
  13   3   4         21.27         34.70         9.43 o                         
 -14   4   4        524.53        501.07        29.33 o                         
 -12   4   4        796.22        824.47        32.17 o                         
 -10   4   4        120.80        123.29        11.46 o                         
  -8   4   4         45.53         51.18         5.54 o                         
  -6   4   4        140.15        137.06        11.42 o                         
  -4   4   4       2364.75       2172.39        72.36 o                         
  -2   4   4       7297.83       7142.93       324.70 o                         
   0   4   4       3717.99       3525.31        97.10 o                         
   2   4   4        312.20        292.77        11.04 o                         
   4   4   4        492.85        590.23        20.07 o                         
   6   4   4        244.39        224.16        16.43 o                         
   8   4   4       3920.11       3967.00        64.81 o                         
  10   4   4       1161.99       1014.37        37.33 o                         
  12   4   4         22.10        -11.53        17.89 o                         
 -13   5   4         75.44         64.94         7.69 o                         
 -11   5   4        230.16        207.93        14.97 o                         
  -9   5   4        190.60        168.89        12.47 o                         
  -7   5   4        401.76        369.01        20.14 o                         
  -5   5   4        753.72        719.08        23.71 o                         
  -3   5   4       2771.05       2646.33       131.31 o                         
  -1   5   4       3516.20       3355.30       152.88 o                         
   1   5   4       5780.39       5537.80        82.78 o                         
   3   5   4       4012.08       3858.51       161.53 o                         
   5   5   4        128.66        125.49         9.71 o                         
   7   5   4         76.84         72.86         7.57 o                         
   9   5   4        360.46        353.65        24.44 o                         
  11   5   4         26.58         35.86        15.64 o                         
 -12   6   4        204.38        232.38        16.94 o                         
 -10   6   4       1831.23       1507.68        39.27 o                         
  -8   6   4       1565.62       1370.06        37.82 o                         
  -6   6   4        552.87        475.57        25.74 o                         
  -4   6   4        154.11        178.33         9.42 o                         
  -2   6   4       1089.53       1162.93        42.20 o                         
   0   6   4       3413.74       3384.28       101.22 o                         
   2   6   4       1902.71       1737.27        26.12 o                         
   4   6   4       2257.36       2260.26        83.46 o                         
   6   6   4       1427.84       1264.44        37.23 o                         
   8   6   4        762.09        674.08        30.30 o                         
  10   6   4         49.44         48.52         6.51 o                         
 -11   7   4         38.25         14.62        13.74 o                         
  -9   7   4       1669.69       1611.46        45.44 o                         
  -7   7   4       2153.09       2193.80        48.63 o                         
  -5   7   4        489.47        477.22        23.91 o                         
  -3   7   4       1195.36       1219.64        24.62 o                         
  -1   7   4       2168.02       2142.94       114.42 o                         
   1   7   4        749.89        771.23        19.37 o                         
   3   7   4       1371.62       1510.95        78.22 o                         
   5   7   4       3534.04       3413.56        60.54 o                         
   7   7   4         67.71         45.74        15.78 o                         
   9   7   4         15.60         35.21        15.56 o                         
  11   7   4         90.09         94.98         8.65 o                         
 -10   8   4          0.61         16.56        13.14 o                         
  -8   8   4         16.77          1.90        17.19 o                         
  -6   8   4         41.84         34.81        15.07 o                         
  -4   8   4        290.43        324.01        26.40 o                         
  -2   8   4        652.27        646.57        20.42 o                         
   0   8   4         21.40          3.88        10.27 o                         
   2   8   4        440.96        420.19        18.06 o                         
   4   8   4         10.98         27.71        12.06 o                         
   6   8   4        933.93        843.99        34.38 o                         
   8   8   4         13.60         24.92        13.23 o                         
  10   8   4         21.87         -3.22        14.27 o                         
  -9   9   4        233.72        246.33        19.65 o                         
  -7   9   4        851.04        930.43        36.81 o                         
  -5   9   4        861.24        885.89        34.96 o                         
  -3   9   4       1189.16       1118.95        27.75 o                         
  -1   9   4        970.39       1045.87        63.48 o                         
   1   9   4        340.18        340.63        23.25 o                         
   3   9   4        514.81        443.90        20.69 o                         
   5   9   4        400.17        377.00        26.99 o                         
   7   9   4         68.73         94.61         9.37 o                         
   9   9   4         73.32         91.34         9.49 o                         
  -8  10   4          1.26          8.21        15.24 o                         
  -6  10   4        119.26        139.02        10.51 o                         
  -4  10   4        473.77        563.90        23.44 o                         
  -2  10   4          6.33          8.93        12.45 o                         
   0  10   4        214.84        209.53        11.11 o                         
   2  10   4        402.48        419.28        20.18 o                         
   4  10   4          9.75          6.67        12.52 o                         
   6  10   4         44.17         26.82        18.08 o                         
  -7  11   4          8.95        -13.19        19.20 o                         
  -5  11   4         12.22          1.28        22.49 o                         
  -3  11   4          2.42         14.89        13.62 o                         
  -1  11   4         13.52          0.22        23.00 o                         
   1  11   4          0.02         24.45        12.72 o                         
   3  11   4         22.17         43.71         8.92 o                         
   5  11   4         57.05         38.04        18.73 o                         
  -2  12   4         21.95         30.84        15.30 o                         
   0  12   4         27.05         26.39        17.47 o                         
   2  12   4         94.58        101.70         9.26 o                         
 -13   1   5        329.81        297.76        14.87 o                         
 -11   1   5       1821.21       1627.36        46.31 o                         
  -9   1   5       8021.99       8316.88        56.19 o                         
  -7   1   5       4145.52       4449.81       179.77 o                         
  -5   1   5       1506.37       1540.11       132.44 o                         
  -3   1   5      24182.78      24151.09      1538.96 o                         
  -1   1   5       8687.25       8706.76       313.25 o                         
   1   1   5       1551.75       1719.36        32.49 o                         
   3   1   5      12000.21      12039.48       147.20 o                         
   5   1   5      10230.58      10126.98       130.63 o                         
   7   1   5         12.91         38.03         9.56 o                         
   9   1   5        164.09        149.77         9.93 o                         
  11   1   5       1529.31       1600.74        68.42 o                         
  13   1   5        347.59        339.77        18.07 o                         
 -14   2   5        363.35        348.72        25.03 o                         
 -12   2   5        196.04        199.29        13.08 o                         
 -10   2   5         41.85         56.96         7.79 o                         
  -8   2   5       2504.96       3062.86        54.87 o                         
  -6   2   5       8006.34       9163.44        80.12 o                         
  -4   2   5       2885.51       2904.93       194.27 o                         
  -2   2   5        431.90        563.47        47.27 o                         
   0   2   5      18297.47      17240.10       952.62 o                         
   2   2   5       8440.10       8191.08       432.78 o                         
   4   2   5       1054.13        996.50        20.54 o                         
   6   2   5       2825.30       3139.08        55.01 o                         
   8   2   5       8906.48       9150.16       102.37 o                         
  10   2   5        368.91        418.35        28.50 o                         
  12   2   5         36.85         29.52        19.84 o                         
 -13   3   5          8.84         22.17        18.36 o                         
 -11   3   5          5.66        -12.38        15.27 o                         
  -9   3   5        390.16        422.09        21.63 o                         
  -7   3   5        355.02        468.65        20.83 o                         
  -5   3   5       2274.00       2576.56        39.50 o                         
  -3   3   5          0.04          4.88         5.40 o                         
  -1   3   5       1840.23       2034.44       152.86 o                         
   1   3   5        308.66        268.45        11.54 o                         
   3   3   5       4967.18       4939.92       200.44 o                         
   5   3   5        140.00        166.60        12.58 o                         
   7   3   5        172.97        257.37        20.00 o                         
   9   3   5         81.20         30.71        19.40 o                         
  11   3   5          8.86          2.39        17.12 o                         
  13   3   5         28.17          7.29        20.78 o                         
 -14   4   5        269.45        275.29        19.90 o                         
 -12   4   5        956.82        913.82        34.14 o                         
 -10   4   5         10.18         10.07        11.99 o                         
  -8   4   5        425.52        467.05        20.82 o                         
  -6   4   5       2937.52       2831.04        43.75 o                         
  -4   4   5       1422.52       1425.28        43.57 o                         
  -2   4   5       1245.18       1312.95        91.15 o                         
   0   4   5       6222.59       6108.51       131.06 o                         
   2   4   5       8606.78       7940.52       424.54 o                         
   4   4   5         97.25         64.51         4.23 o                         
   6   4   5        856.02        850.87        29.35 o                         
   8   4   5       2477.08       2354.44        53.05 o                         
  10   4   5       1708.63       1402.78        42.95 o                         
  12   4   5          3.10          5.34        17.19 o                         
 -13   5   5        615.05        679.10        30.86 o                         
 -11   5   5       2113.84       1979.85        43.81 o                         
  -9   5   5       1078.79       1036.77        32.26 o                         
  -7   5   5         80.97         69.56         6.35 o                         
  -5   5   5       2681.51       2840.08        46.21 o                         
  -3   5   5       7010.72       6920.39       346.37 o                         
  -1   5   5       9097.61       8756.20       230.36 o                         
   1   5   5       5211.17       4893.43        96.74 o                         
   3   5   5        645.38        643.23        23.21 o                         
   5   5   5       1374.35       1248.83        35.07 o                         
   7   5   5         37.27         31.85        16.80 o                         
   9   5   5        458.77        472.29        29.29 o                         
  11   5   5        309.66        228.94        18.83 o                         
 -12   6   5         17.20         29.09        14.01 o                         
 -10   6   5        741.34        606.30        27.07 o                         
  -8   6   5        250.97        237.71        17.34 o                         
  -6   6   5        176.46        176.60        13.71 o                         
  -4   6   5          0.80         -3.42         7.52 o                         
  -2   6   5       4252.43       4016.04       183.76 o                         
   0   6   5        977.18       1004.38        30.73 o                         
   2   6   5        886.00        874.85        22.80 o                         
   4   6   5         11.29         20.47        11.07 o                         
   6   6   5        673.45        655.99        28.15 o                         
   8   6   5         24.39         15.95        14.37 o                         
  10   6   5        250.90        211.06        15.63 o                         
 -11   7   5        111.54         88.12         8.00 o                         
  -9   7   5       1381.75       1356.03        40.81 o                         
  -7   7   5       1482.62       1593.58        41.84 o                         
  -5   7   5        394.25        348.54        22.63 o                         
  -3   7   5        805.82        783.57        20.39 o                         
  -1   7   5        284.13        275.32        13.85 o                         
   1   7   5        302.39        340.10        14.99 o                         
   3   7   5        493.33        477.41        48.35 o                         
   5   7   5        668.99        551.32        28.28 o                         
   7   7   5        496.03        467.97        27.91 o                         
   9   7   5         56.92         27.70        16.96 o                         
 -10   8   5        180.71        158.60        12.78 o                         
  -8   8   5       1900.13       1931.62        48.55 o                         
  -6   8   5       1039.99       1095.24        36.95 o                         
  -4   8   5        521.36        548.71        19.06 o                         
  -2   8   5        784.35        709.69        21.55 o                         
   0   8   5         14.13         25.53        11.01 o                         
   2   8   5        746.97        807.39        34.09 o                         
   4   8   5       2397.65       2492.02        81.55 o                         
   6   8   5       1350.89       1309.50        42.20 o                         
   8   8   5        143.64         93.78         9.01 o                         
  10   8   5        199.09        182.09        12.58 o                         
  -9   9   5          2.08        -17.24        17.24 o                         
  -7   9   5        339.90        361.00        25.79 o                         
  -5   9   5        312.47        358.18        24.91 o                         
  -3   9   5          9.19         -3.61        12.53 o                         
  -1   9   5        141.18        151.10         8.59 o                         
   1   9   5        724.36        761.90        23.82 o                         
   3   9   5        740.03        758.09        24.59 o                         
   5   9   5         28.32         22.49        16.60 o                         
   7   9   5          0.53          7.27        14.23 o                         
  -8  10   5          3.21        -13.05        16.73 o                         
  -6  10   5          0.87         -3.44        16.96 o                         
  -4  10   5        109.50        140.28        14.95 o                         
  -2  10   5        168.16        156.42         8.36 o                         
   0  10   5        179.02        170.79         9.64 o                         
   2  10   5          0.71        -13.54        13.54 o                         
   4  10   5        351.80        412.84        68.02 o                         
   6  10   5          0.49         -1.26        17.37 o                         
  -5  11   5        217.54        254.94        21.66 o                         
  -3  11   5        134.78        162.73         9.21 o                         
  -1  11   5        494.12        504.22        24.30 o                         
   1  11   5        714.95        729.74        27.84 o                         
   3  11   5         81.28         64.86        16.69 o                         
   5  11   5         34.71         36.27        21.43 o                         
  -2  12   5        155.27        168.15         9.34 o                         
   0  12   5         59.11         56.90        10.03 o                         
 -14   0   6         38.56         29.12        14.58 o                         
 -12   0   6        204.54        194.45        14.45 o                         
 -10   0   6       3096.11       3246.74        53.48 o                         
  -8   0   6      12604.32      11241.31        88.15 o                         
  -6   0   6       2776.88       2797.83        41.45 o                         
  -4   0   6         36.85         20.66         9.43 o                         
  -2   0   6      17743.70      19202.33       445.30 o                         
   0   0   6       2014.40       1916.37        21.95 o                         
   2   0   6        328.50        532.10        13.57 o                         
   4   0   6      41395.42      41227.40       170.21 o                         
   6   0   6      13028.84      13037.67       107.66 o                         
   8   0   6        117.37        149.02        13.19 o                         
  10   0   6        121.96         71.65         8.82 o                         
  12   0   6        354.50        291.97        22.13 o                         
 -13   1   6         28.47         13.59        18.75 o                         
 -11   1   6         57.90         56.53        13.97 o                         
  -9   1   6         32.72         45.27         4.30 o                         
  -7   1   6      11027.07      11426.14       433.86 o                         
  -5   1   6      12091.62      12827.29       942.18 o                         
  -3   1   6       2146.45       2382.02       123.10 o                         
  -1   1   6      12515.39      13531.70       388.62 o                         
   1   1   6       2126.18       2032.87        40.45 o                         
   3   1   6       4849.07       4820.63        96.98 o                         
   5   1   6       2655.44       2489.74        32.77 o                         
   7   1   6         20.71         18.56        18.89 o                         
   9   1   6       1284.18       1364.51        59.36 o                         
  11   1   6          4.15          2.31        11.25 o                         
  13   1   6         76.03        101.67         6.76 o                         
 -14   2   6        268.76        251.71        18.46 o                         
 -12   2   6        400.01        394.36        23.84 o                         
 -10   2   6       1301.10       1621.26        44.46 o                         
  -8   2   6          3.41          5.34        11.74 o                         
  -6   2   6       7051.06       8594.92        80.19 o                         
  -4   2   6        481.66        524.71        37.57 o                         
  -2   2   6      18812.89      18232.17      1100.75 o                         
   0   2   6       4302.33       4508.89       206.80 o                         
   2   2   6        499.87        513.58        13.54 o                         
   4   2   6        163.25        180.96         9.02 o                         
   6   2   6        200.06        214.03        15.11 o                         
   8   2   6        213.03        197.96        14.98 o                         
  10   2   6        685.62        868.61        40.06 o                         
  12   2   6        272.29        274.36        21.91 o                         
 -13   3   6       2777.70       3205.91        71.44 o                         
 -11   3   6       2123.50       2146.06        51.89 o                         
  -9   3   6        181.16        246.26        16.24 o                         
  -7   3   6        617.95        785.47        26.82 o                         
  -5   3   6      11537.33      12305.22        89.35 o                         
  -3   3   6       7069.13       6878.44       403.53 o                         
  -1   3   6       7359.81       6929.54       506.71 o                         
   1   3   6      19185.06      18286.71       714.72 o                         
   3   3   6       1130.05       1143.46       115.23 o                         
   5   3   6       2201.53       2202.79        45.44 o                         
   7   3   6       1390.63       1323.92        40.97 o                         
   9   3   6       3727.88       3802.75        73.93 o                         
  11   3   6       1194.92       1161.07        44.67 o                         
 -14   4   6        167.25        218.11        17.15 o                         
 -12   4   6        830.50        862.28        34.65 o                         
 -10   4   6        802.48        655.99        25.32 o                         
  -8   4   6        272.61        319.77        19.33 o                         
  -6   4   6         85.76        120.16        10.01 o                         
  -4   4   6        330.70        327.17        26.00 o                         
  -2   4   6       5663.04       5371.98       181.89 o                         
   0   4   6      14414.92      13685.27       498.67 o                         
   2   4   6        697.13        650.83        31.92 o                         
   4   4   6          2.51         -1.52        11.04 o                         
   6   4   6       2639.78       2529.07        49.80 o                         
   8   4   6       1094.56       1159.39        41.07 o                         
  10   4   6         27.83         30.77         7.78 o                         
  12   4   6        183.71        184.96        16.40 o                         
 -13   5   6          1.37         -4.06        15.21 o                         
 -11   5   6          7.33         -5.94        15.38 o                         
  -9   5   6         80.88         65.65         7.21 o                         
  -7   5   6       3415.79       3510.00        54.92 o                         
  -5   5   6       3004.72       3159.30        49.15 o                         
  -3   5   6       2136.97       2029.70        93.84 o                         
  -1   5   6         35.26         87.81        66.12 o                         
   1   5   6        325.54        286.17        12.48 o                         
   3   5   6        217.90        214.39         9.72 o                         
   5   5   6         17.87          9.05        14.08 o                         
   7   5   6       1721.32       1801.43        46.49 o                         
   9   5   6         34.88         41.23        15.11 o                         
  11   5   6        101.26        126.90         9.87 o                         
 -12   6   6        107.37        124.51         8.30 o                         
 -10   6   6        798.14        686.92        27.42 o                         
  -8   6   6       2058.35       2004.73        44.90 o                         
  -6   6   6       2055.72       2067.75        43.23 o                         
  -4   6   6       1336.34       1245.56        23.89 o                         
  -2   6   6        621.51        567.69        16.67 o                         
   0   6   6        500.57        487.71        15.52 o                         
   2   6   6       3006.52       2973.90       116.29 o                         
   4   6   6       4066.57       4194.51       245.46 o                         
   6   6   6       3316.01       3116.33        59.57 o                         
   8   6   6        129.56        141.12        11.33 o                         
  10   6   6         23.96         16.29        14.93 o                         
 -11   7   6         91.12         91.49         8.18 o                         
  -9   7   6       1210.59       1316.05        41.25 o                         
  -7   7   6        236.28        242.59        17.44 o                         
  -5   7   6        788.34        734.81        31.32 o                         
  -3   7   6        805.24        769.14        20.94 o                         
  -1   7   6        722.09        734.54        19.99 o                         
   1   7   6         77.16         74.43         5.61 o                         
   3   7   6       2390.88       2508.38        99.15 o                         
   5   7   6        256.22        295.72        19.65 o                         
   7   7   6         11.24         21.53        15.23 o                         
   9   7   6         18.68         41.30        17.77 o                         
 -10   8   6         30.34         -9.47        14.36 o                         
  -8   8   6        186.65        146.43        12.01 o                         
  -6   8   6        125.86        117.50        10.08 o                         
  -4   8   6        205.93        214.26        18.73 o                         
  -2   8   6        381.23        374.07        18.40 o                         
   0   8   6          4.51         -5.66        10.84 o                         
   2   8   6         32.76         32.66        11.44 o                         
   4   8   6        108.66         82.74        15.49 o                         
   6   8   6         88.40         98.77         9.67 o                         
   8   8   6          6.16        -15.82        15.82 o                         
  -9   9   6        117.63        155.84        14.69 o                         
  -7   9   6        217.84        280.96        20.86 o                         
  -5   9   6         32.48         46.19        17.12 o                         
  -3   9   6       1327.20       1292.79        30.34 o                         
  -1   9   6        990.19       1121.97        90.63 o                         
   1   9   6        117.37        152.13        11.31 o                         
   3   9   6         15.37         12.40        12.00 o                         
   5   9   6        312.56        263.99        21.62 o                         
   7   9   6          2.93         13.86        17.42 o                         
  -8  10   6         59.41         39.85         8.44 o                         
  -6  10   6        728.06        732.15        35.52 o                         
  -4  10   6        234.98        273.63        13.91 o                         
  -2  10   6         80.40         55.30         8.88 o                         
   0  10   6        478.98        482.00        31.70 o                         
   2  10   6        605.97        620.06        24.53 o                         
   4  10   6        181.49        165.26        24.47 o                         
   6  10   6        109.08         96.75         9.57 o                         
  -5  11   6         25.24         31.75        20.24 o                         
  -3  11   6         27.78         33.40        15.05 o                         
  -1  11   6         18.60         30.72        14.77 o                         
   1  11   6         24.87         40.70        14.70 o                         
   3  11   6          2.55         -6.81        13.98 o                         
  -2  12   6          0.73         -5.81        20.84 o                         
   0  12   6        163.33        141.41         9.15 o                         
 -13   1   7         37.91         40.56         6.22 o                         
 -11   1   7        577.30        539.41        17.67 o                         
  -9   1   7       2232.15       2076.71        62.24 o                         
  -7   1   7        499.92        527.89        17.86 o                         
  -5   1   7       5960.32       7112.28       471.61 o                         
  -3   1   7      12953.25      13218.29       407.15 o                         
  -1   1   7         25.81         48.31         7.52 o                         
   1   1   7       2227.83       2582.23        41.43 o                         
   3   1   7       3308.63       2982.39        53.44 o                         
   5   1   7       6008.13       6093.81        52.37 o                         
   7   1   7        320.28        298.37        16.08 o                         
   9   1   7       1036.76       1187.35        37.79 o                         
  11   1   7       1324.71       1397.70        45.16 o                         
 -14   2   7        753.74        718.01        33.40 o                         
 -12   2   7        541.66        557.45        28.00 o                         
 -10   2   7       1066.69       1273.09        41.21 o                         
  -8   2   7       1652.42       1923.72        45.16 o                         
  -6   2   7       7969.83       9212.94        86.86 o                         
  -4   2   7       1819.32       1817.80       196.42 o                         
  -2   2   7      12583.88      12643.13       787.54 o                         
   0   2   7      11124.32      10552.34       553.96 o                         
   2   2   7      12241.07      12550.83       482.72 o                         
   4   2   7        971.35       1042.35        22.42 o                         
   6   2   7       2906.76       2827.25        55.78 o                         
   8   2   7        559.67        520.34        30.92 o                         
  10   2   7        238.22        307.51        22.96 o                         
  12   2   7         13.29         41.84        18.45 o                         
 -13   3   7        214.02        227.90        20.12 o                         
 -11   3   7         81.18         93.94         9.26 o                         
  -9   3   7        136.94        163.20        14.33 o                         
  -7   3   7       1355.48       1362.94        36.26 o                         
  -5   3   7       4155.01       4376.20        56.55 o                         
  -3   3   7       1883.92       2168.04       152.62 o                         
  -1   3   7          1.00         16.21         7.47 o                         
   1   3   7       2041.83       2140.49       133.56 o                         
   3   3   7        687.68        833.71        63.90 o                         
   5   3   7        243.23        191.55        14.42 o                         
   7   3   7       1002.86       1040.12        38.38 o                         
   9   3   7         21.19         23.25        19.46 o                         
  11   3   7        164.97        153.70        10.71 o                         
 -14   4   7        361.41        426.18        29.73 o                         
 -12   4   7       1540.48       1496.70        46.53 o                         
 -10   4   7        204.72        235.01        18.35 o                         
  -8   4   7       3034.82       3093.89        53.32 o                         
  -6   4   7       1231.23       1142.64        30.76 o                         
  -4   4   7        347.62        237.21        30.68 o                         
  -2   4   7        327.34        285.71        15.93 o                         
   0   4   7      26342.08      25808.64      1291.33 o                         
   2   4   7       6201.91       6000.19       267.90 o                         
   4   4   7        151.98        204.50        13.24 o                         
   6   4   7          4.00          0.91        14.84 o                         
   8   4   7       1914.50       1869.40        50.26 o                         
  10   4   7         11.89         15.03        16.06 o                         
  12   4   7         34.69         42.30         9.45 o                         
 -13   5   7        487.68        600.02        30.43 o                         
 -11   5   7       1637.58       1550.66        41.75 o                         
  -9   5   7       1016.29       1087.29        37.55 o                         
  -7   5   7       1797.77       1736.81        41.08 o                         
  -5   5   7        512.26        398.95        21.54 o                         
  -3   5   7       1135.36       1148.97       112.98 o                         
  -1   5   7       2249.09       2088.32       120.13 o                         
   1   5   7       2376.87       2118.21        42.40 o                         
   3   5   7       1239.46       1140.14        53.45 o                         
   5   5   7        529.02        518.15        26.44 o                         
   7   5   7       1727.41       1729.66        48.55 o                         
   9   5   7        396.34        410.40        28.64 o                         
  11   5   7        290.89        220.57        19.64 o                         
 -12   6   7         95.95        111.32        10.83 o                         
 -10   6   7        755.49        699.12        28.13 o                         
  -8   6   7         89.09        114.07        11.21 o                         
  -6   6   7       2711.70       2742.02        50.95 o                         
  -4   6   7        344.26        345.00        24.41 o                         
  -2   6   7       2626.53       2596.99       157.80 o                         
   0   6   7          1.91         -0.70        11.58 o                         
   2   6   7        141.00        115.60         8.76 o                         
   4   6   7       1602.38       1660.19        63.08 o                         
   6   6   7        489.77        438.65        26.39 o                         
   8   6   7         81.49         77.84         8.27 o                         
  10   6   7        212.96        177.32        13.61 o                         
 -11   7   7         96.41         76.96         7.42 o                         
  -9   7   7        139.87        162.15        10.41 o                         
  -7   7   7         28.63         31.92         7.37 o                         
  -5   7   7       1560.06       1428.60        39.96 o                         
  -3   7   7       1654.60       1602.14        29.82 o                         
  -1   7   7         16.36         19.37         9.25 o                         
   1   7   7        577.97        558.77        50.78 o                         
   3   7   7        360.90        364.64        29.62 o                         
   5   7   7       2314.84       2015.08        51.68 o                         
   7   7   7        108.78         56.86        20.91 o                         
   9   7   7         12.57          6.40        19.29 o                         
 -10   8   7        147.23        121.13         9.47 o                         
  -8   8   7        515.61        571.19        29.11 o                         
  -6   8   7        657.95        741.02        32.55 o                         
  -4   8   7       2102.52       2049.62        61.72 o                         
  -2   8   7        938.25        885.81        48.60 o                         
   0   8   7        721.35        736.03        25.11 o                         
   2   8   7        417.91        446.24        65.62 o                         
   4   8   7       1392.08       1539.13       103.53 o                         
   6   8   7        189.52        149.42        13.67 o                         
   8   8   7         61.14         -9.92        17.10 o                         
  -9   9   7          0.34          4.71        16.72 o                         
  -7   9   7        923.20        914.92        37.23 o                         
  -5   9   7        944.04       1019.63        40.56 o                         
  -3   9   7         12.02         24.36        11.95 o                         
  -1   9   7          0.55        -12.10        12.10 o                         
   1   9   7        151.97        180.49        30.87 o                         
   3   9   7          1.94         25.75        11.43 o                         
   5   9   7         48.43         45.15        20.31 o                         
   7   9   7        416.70        410.69        30.93 o                         
  -8  10   7         80.94         68.87         9.64 o                         
  -6  10   7         74.90         74.37         9.28 o                         
  -4  10   7         43.41         29.00        13.91 o                         
  -2  10   7        443.18        423.10        21.70 o                         
   0  10   7        283.29        302.95        15.38 o                         
   2  10   7        509.91        467.69        23.06 o                         
   4  10   7         61.05         50.48        14.45 o                         
   6  10   7          0.21         -6.75        17.56 o                         
  -5  11   7        150.58        171.10        12.39 o                         
  -3  11   7        123.23        132.31         8.46 o                         
  -1  11   7        142.74        200.84        11.79 o                         
   1  11   7        186.86        238.52        14.40 o                         
   3  11   7         92.94         48.45        16.67 o                         
 -14   0   8        338.10        339.38        23.79 o                         
 -12   0   8        193.68        227.41        14.85 o                         
 -10   0   8        334.64        299.53        21.73 o                         
  -8   0   8       2781.01       2617.43        46.28 o                         
  -6   0   8       7224.30       7678.91        74.54 o                         
  -4   0   8      47104.66      47589.58       174.67 o                         
  -2   0   8       9672.78       9403.32       227.11 o                         
   0   0   8         23.71         72.76        21.95 o                         
   2   0   8       2096.05       2124.51        28.97 o                         
   4   0   8       5286.42       4664.76        64.65 o                         
   6   0   8       3621.63       3380.44        60.81 o                         
   8   0   8       1564.74       1604.34        46.91 o                         
  10   0   8       1047.02       1258.15        46.84 o                         
  12   0   8        176.85        114.32        10.19 o                         
 -13   1   8        221.99        217.21        11.89 o                         
 -11   1   8        352.93        310.44        19.45 o                         
  -9   1   8        426.87        450.23        16.50 o                         
  -7   1   8       1452.03       1418.42        71.87 o                         
  -5   1   8       9216.69       9102.00       603.26 o                         
  -3   1   8        998.04        979.67        43.27 o                         
  -1   1   8          4.70         86.70        28.74 o                         
   1   1   8       1086.97       1180.17        16.17 o                         
   3   1   8       2009.37       2080.41        41.09 o                         
   5   1   8       1904.23       1883.08        31.61 o                         
   7   1   8       3088.43       3249.76        52.02 o                         
   9   1   8         24.95         36.41        12.84 o                         
  11   1   8         20.23         35.77        13.46 o                         
 -14   2   8          6.02         27.54        17.33 o                         
 -12   2   8        497.67        501.06        26.98 o                         
 -10   2   8       4388.01       5155.33        81.89 o                         
  -8   2   8        124.97        197.64        13.87 o                         
  -6   2   8        611.48        536.57        24.00 o                         
  -4   2   8         10.23         10.30         7.93 o                         
  -2   2   8       6162.67       6042.20       381.17 o                         
   0   2   8       1980.36       2071.37        85.61 o                         
   2   2   8       2945.61       2801.24       148.51 o                         
   4   2   8       2970.11       2998.62        55.91 o                         
   6   2   8        366.54        473.27        26.49 o                         
   8   2   8          4.63         19.16        16.53 o                         
  10   2   8        847.99       1078.31        46.64 o                         
  12   2   8        119.21        118.40        10.52 o                         
 -13   3   8        937.81       1004.49        43.94 o                         
 -11   3   8       2494.23       2626.73        59.15 o                         
  -9   3   8       2341.62       2742.00        57.70 o                         
  -7   3   8       2636.10       2938.07        52.83 o                         
  -5   3   8        232.96        368.77        20.01 o                         
  -3   3   8        156.73        199.59        31.07 o                         
  -1   3   8       8909.92       8372.93       627.40 o                         
   1   3   8      13786.92      13317.23       640.66 o                         
   3   3   8       2299.67       2347.23        86.30 o                         
   5   3   8        784.56        811.51        32.50 o                         
   7   3   8        647.28        629.18        32.97 o                         
   9   3   8        609.14        575.79        34.18 o                         
  11   3   8        124.80        147.04        12.49 o                         
 -12   4   8       1242.63       1290.35        43.30 o                         
 -10   4   8        503.68        431.02        24.12 o                         
  -8   4   8        239.97        229.97        17.42 o                         
  -6   4   8        936.08        974.49        31.27 o                         
  -4   4   8        209.00        266.26        12.45 o                         
  -2   4   8       2811.12       2715.39       138.48 o                         
   0   4   8      12557.49      11897.21       601.70 o                         
   2   4   8       1609.84       1546.40        49.93 o                         
   4   4   8        153.99        159.63         7.77 o                         
   6   4   8          4.48        -14.59        14.59 o                         
   8   4   8        165.72        151.04        10.86 o                         
  10   4   8         84.43         66.45         8.77 o                         
 -13   5   8         89.27        110.14         9.32 o                         
 -11   5   8        298.56        278.76        18.17 o                         
  -9   5   8        409.69        415.34        24.96 o                         
  -7   5   8       2813.24       2839.12        52.94 o                         
  -5   5   8       1395.84       1434.19        36.62 o                         
  -3   5   8        154.62        152.29         8.76 o                         
  -1   5   8        262.66        296.64        21.38 o                         
   1   5   8       1186.22       1176.21        45.32 o                         
   3   5   8        789.41        745.91        40.22 o                         
   5   5   8          0.93        -11.45        15.68 o                         
   7   5   8        844.99        948.08        37.25 o                         
   9   5   8         14.39          9.05        17.68 o                         
  11   5   8        103.62        110.66        11.15 o                         
 -12   6   8         72.13         78.06         8.24 o                         
 -10   6   8        299.77        267.49        18.15 o                         
  -8   6   8        578.34        600.74        28.52 o                         
  -6   6   8       3563.81       3434.49        58.05 o                         
  -4   6   8       4828.30       4666.18       202.25 o                         
  -2   6   8       3856.65       3795.93       270.75 o                         
   0   6   8        346.04        299.57        15.87 o                         
   2   6   8        197.48        157.36         9.52 o                         
   4   6   8       1276.68       1322.69        62.48 o                         
   6   6   8       1165.89       1263.97        42.08 o                         
   8   6   8        112.30        130.53        10.48 o                         
  10   6   8         97.23         70.70         8.51 o                         
 -11   7   8        300.18        295.74        21.94 o                         
  -9   7   8        716.54        792.46        34.75 o                         
  -7   7   8        853.34        870.57        33.97 o                         
  -5   7   8        175.99        146.42        13.21 o                         
  -3   7   8       1874.68       1801.86        75.12 o                         
  -1   7   8        186.03        186.25        24.11 o                         
   1   7   8        120.50         86.06        12.14 o                         
   3   7   8       1917.72       1922.98       101.78 o                         
   5   7   8       2467.04       2410.31        58.79 o                         
   7   7   8         77.52         91.57         9.37 o                         
   9   7   8        364.00        415.69        29.07 o                         
 -10   8   8        183.98        145.50        10.86 o                         
  -8   8   8          2.06        -17.66        17.66 o                         
  -6   8   8        651.63        688.10        32.10 o                         
  -4   8   8        125.52        163.73        13.13 o                         
  -2   8   8        580.87        605.92        22.51 o                         
   0   8   8          1.61        -11.59        11.59 o                         
   2   8   8          3.19        -20.42        20.42 o                         
   4   8   8        272.22        267.43        32.20 o                         
   6   8   8         17.55         10.74        16.66 o                         
   8   8   8         74.99         79.73         9.68 o                         
  -9   9   8        288.30        293.60        22.66 o                         
  -7   9   8         10.28        -18.49        18.49 o                         
  -5   9   8        314.39        281.87        20.50 o                         
  -3   9   8        107.03        103.35         6.67 o                         
  -1   9   8        174.49        225.38        11.13 o                         
   1   9   8        517.60        628.47        28.43 o                         
   3   9   8       1069.16       1073.79        30.30 o                         
   5   9   8         32.16         15.35        19.32 o                         
   7   9   8        191.39        149.79        12.61 o                         
  -8  10   8         96.07         48.86        23.47 o                         
  -6  10   8        139.68        175.82        12.06 o                         
  -4  10   8        264.25        284.73        17.13 o                         
  -2  10   8        503.90        475.02        38.45 o                         
   0  10   8        683.52        718.11        27.81 o                         
   2  10   8         33.44         52.51        15.01 o                         
   4  10   8         68.94         72.06        11.68 o                         
  -5  11   8          6.85         -9.71        19.77 o                         
  -3  11   8         48.70         37.15         9.10 o                         
  -1  11   8          9.45         21.81        15.53 o                         
   1  11   8          0.05         -8.64        15.37 o                         
   3  11   8          0.41         -4.19        14.42 o                         
 -13   1   9        452.43        532.69        19.92 o                         
 -11   1   9       3543.00       3221.80        62.62 o                         
  -9   1   9        364.24        308.64        17.24 o                         
  -7   1   9        469.90        508.97        17.36 o                         
  -5   1   9       5006.29       4934.45       211.85 o                         
  -3   1   9      22124.21      22372.95       442.19 o                         
  -1   1   9        636.18        662.19        13.98 o                         
   1   1   9       3624.28       3892.21       103.50 o                         
   3   1   9      16921.06      17394.67       245.34 o                         
   5   1   9       1647.41       1651.28        30.40 o                         
   7   1   9         44.08         49.84        13.29 o                         
   9   1   9        660.78        720.67        58.99 o                         
  11   1   9        381.34        351.84        40.38 o                         
 -14   2   9        703.29        814.29        36.14 o                         
 -12   2   9        181.31        162.07        13.66 o                         
 -10   2   9         16.33         31.44        19.24 o                         
  -8   2   9       8424.54       9151.33        98.44 o                         
  -6   2   9       6024.86       6687.09        79.66 o                         
  -4   2   9        514.72        507.58        34.96 o                         
  -2   2   9       2822.45       2664.22       158.39 o                         
   0   2   9       8366.63       8392.10       235.86 o                         
   2   2   9        356.69        449.20        15.81 o                         
   4   2   9          9.01         20.08        11.14 o                         
   6   2   9       3125.42       2935.03        59.80 o                         
   8   2   9       2270.79       2144.07        57.34 o                         
  10   2   9         82.53         80.30        11.18 o                         
 -13   3   9        146.57        180.61        17.81 o                         
 -11   3   9         25.45          5.65        16.80 o                         
  -9   3   9        859.95       1002.29        36.88 o                         
  -7   3   9        171.67        150.68        13.47 o                         
  -5   3   9         82.35         86.06         6.58 o                         
  -3   3   9        785.49       1067.22       118.60 o                         
  -1   3   9          6.52         -3.39         9.17 o                         
   1   3   9         58.32         50.83         6.05 o                         
   3   3   9        228.33        175.83        10.01 o                         
   5   3   9         52.99         40.89        16.54 o                         
   7   3   9        362.80        348.35        21.82 o                         
   9   3   9         18.47         -3.97        19.03 o                         
  11   3   9          3.27         19.98        16.80 o                         
 -12   4   9          6.70         11.69        16.62 o                         
 -10   4   9        919.24        964.89        34.64 o                         
  -8   4   9       3205.73       3623.64        61.81 o                         
  -6   4   9       4431.02       4504.69        64.32 o                         
  -4   4   9        519.31        554.75        38.88 o                         
  -2   4   9        110.00        112.30        12.47 o                         
   0   4   9       2969.79       2632.05       218.08 o                         
   2   4   9        624.68        484.04        16.69 o                         
   4   4   9         37.80         47.30        11.41 o                         
   6   4   9       1693.43       1751.76        49.15 o                         
   8   4   9        436.57        499.20        32.31 o                         
  10   4   9         35.17         36.35        16.77 o                         
 -13   5   9        382.09        448.17        28.56 o                         
 -11   5   9       1147.14       1116.82        38.40 o                         
  -9   5   9       1587.49       1710.05        45.40 o                         
  -7   5   9        129.67        138.60        11.36 o                         
  -5   5   9       1341.30       1446.55        37.87 o                         
  -3   5   9        584.24        672.71        32.97 o                         
  -1   5   9       2214.53       2101.81       151.36 o                         
   1   5   9       4485.64       4178.24       104.29 o                         
   3   5   9       3363.23       3206.21       173.13 o                         
   5   5   9       1503.51       1454.76        45.26 o                         
   7   5   9        113.81        164.54        10.89 o                         
   9   5   9         71.16         94.85        10.05 o                         
 -12   6   9         10.26         14.09        15.06 o                         
 -10   6   9       1036.53        956.30        35.00 o                         
  -8   6   9        518.74        574.40        28.50 o                         
  -6   6   9        123.78        143.52        10.20 o                         
  -4   6   9         16.84          4.33        14.44 o                         
  -2   6   9         21.81         29.27        10.15 o                         
   0   6   9        139.04        161.13         7.95 o                         
   2   6   9       1359.06       1173.79        54.27 o                         
   4   6   9        506.75        420.06        25.34 o                         
   6   6   9         19.41         19.90         7.84 o                         
   8   6   9         80.24         50.63        17.99 o                         
  10   6   9        100.62         90.66         9.70 o                         
 -11   7   9         56.03         51.94        17.51 o                         
  -9   7   9         18.19          5.39        16.44 o                         
  -7   7   9        166.27        160.83        13.40 o                         
  -5   7   9        698.87        678.16        31.30 o                         
  -3   7   9       1955.88       1994.92        34.55 o                         
  -1   7   9        864.88        860.20        81.59 o                         
   1   7   9         17.32         54.35        12.40 o                         
   3   7   9        400.14        493.88        46.14 o                         
   5   7   9        405.81        398.61        27.83 o                         
   7   7   9        110.10        120.82        10.96 o                         
   9   7   9         85.06         68.88        10.58 o                         
 -10   8   9        196.97        161.48        14.71 o                         
  -8   8   9        193.30        201.83        15.12 o                         
  -6   8   9       1039.51       1062.83        39.86 o                         
  -4   8   9       2557.90       2486.36       146.37 o                         
  -2   8   9       1480.36       1347.59        43.36 o                         
   0   8   9          6.42         13.52        12.23 o                         
   2   8   9        342.09        402.67        39.15 o                         
   4   8   9        475.13        564.75        53.79 o                         
   6   8   9         81.57         63.87         9.05 o                         
   8   8   9        315.52        312.24        22.18 o                         
  -9   9   9         19.23          6.22        19.47 o                         
  -7   9   9          9.89         16.75        18.14 o                         
  -5   9   9         81.63         99.13        10.16 o                         
  -3   9   9         99.03         78.22         7.37 o                         
  -1   9   9        291.07        268.07        26.03 o                         
   1   9   9         14.93         24.77        12.74 o                         
   3   9   9          9.46         -3.36        13.59 o                         
   5   9   9          7.52         29.56        16.67 o                         
  -6  10   9         15.10         -5.07        19.47 o                         
  -4  10   9        112.24        114.85        12.78 o                         
  -2  10   9          1.14          8.98        13.43 o                         
   0  10   9        149.33        143.33         8.90 o                         
   2  10   9        202.45        217.90        14.56 o                         
   4  10   9         54.10         65.94         7.34 o                         
  -3  11   9          3.16         29.64        13.34 o                         
  -1  11   9        369.43        452.16        61.14 o                         
   1  11   9        531.91        647.61        28.04 o                         
 -14   0  10        648.61        692.30        32.34 o                         
 -12   0  10        860.81        839.70        33.14 o                         
 -10   0  10       3423.62       3308.94        60.75 o                         
  -8   0  10         62.90         27.66        13.06 o                         
  -6   0  10       2386.25       2368.30        45.95 o                         
  -4   0  10      10834.30       9259.67        86.82 o                         
  -2   0  10       7803.15       7858.99       214.20 o                         
   0   0  10         10.21          4.37        12.17 o                         
   2   0  10         91.20        104.23        13.01 o                         
   4   0  10        833.71        804.90        32.31 o                         
   6   0  10         80.98         88.72        10.73 o                         
   8   0  10       1183.91       1228.12        44.09 o                         
  10   0  10       1148.39       1148.05        48.10 o                         
 -13   1  10        527.12        500.10        28.67 o                         
 -11   1  10         16.48         34.32         5.98 o                         
  -9   1  10       1523.27       1473.72        85.83 o                         
  -7   1  10        579.31        543.32        17.61 o                         
  -5   1  10       6609.92       6684.21       321.40 o                         
  -3   1  10       7349.52       7748.41       128.44 o                         
  -1   1  10       3653.88       3704.46        55.22 o                         
   1   1  10        127.09        155.08         5.50 o                         
   3   1  10         14.44         18.34         7.78 o                         
   5   1  10        851.86        882.45        44.73 o                         
   7   1  10       1212.94       1241.29        31.14 o                         
   9   1  10        330.90        363.32        18.52 o                         
  11   1  10         68.75         68.52         6.75 o                         
 -14   2  10        106.55        137.41        10.44 o                         
 -12   2  10        500.26        451.14        29.42 o                         
 -10   2  10       2252.92       2412.68        59.49 o                         
  -8   2  10       1710.24       1947.73        48.20 o                         
  -6   2  10          2.21         22.98        12.87 o                         
  -4   2  10        367.41        316.76        35.87 o                         
  -2   2  10        922.53        956.47        47.32 o                         
   0   2  10         96.85         58.71         4.74 o                         
   2   2  10       5123.50       4998.75       127.22 o                         
   4   2  10        606.49        609.55        37.79 o                         
   6   2  10        660.94        671.78        33.68 o                         
   8   2  10         23.72         29.52        17.31 o                         
  10   2  10        152.62        198.75        13.28 o                         
 -13   3  10        439.80        467.03        33.56 o                         
 -11   3  10        314.27        297.83        20.10 o                         
  -9   3  10       2281.40       2710.84        59.63 o                         
  -7   3  10       4314.06       5135.53        74.50 o                         
  -5   3  10       1014.01       1160.30        35.92 o                         
  -3   3  10        720.08        841.77        20.30 o                         
  -1   3  10       6951.66       6864.41       502.25 o                         
   1   3  10      10114.33      10182.35       289.08 o                         
   3   3  10       3441.85       3498.30        63.44 o                         
   5   3  10       2171.71       2145.46        52.56 o                         
   7   3  10       1409.82       1370.57        47.74 o                         
   9   3  10         50.30         34.46        19.73 o                         
  11   3  10         99.25        129.47        10.93 o                         
 -12   4  10        183.46        212.16        16.19 o                         
 -10   4  10       2338.02       2198.25        51.59 o                         
  -8   4  10       4342.81       4448.76        71.12 o                         
  -6   4  10         10.15         13.92        14.08 o                         
  -4   4  10       1317.67       1230.02        45.90 o                         
  -2   4  10        334.68        331.14        14.50 o                         
   0   4  10       2709.48       2470.48       120.38 o                         
   2   4  10       2003.97       2019.30        82.71 o                         
   4   4  10       1197.06       1179.03        94.63 o                         
   6   4  10        697.47        648.69        34.93 o                         
   8   4  10         28.82        -19.98        19.98 o                         
  10   4  10         13.72        -12.99        15.70 o                         
 -13   5  10         13.13         36.80        17.26 o                         
 -11   5  10        364.89        314.34        23.30 o                         
  -9   5  10         10.85         -7.37        18.02 o                         
  -7   5  10        270.70        277.10        19.64 o                         
  -5   5  10         33.88         48.91         7.34 o                         
  -3   5  10        323.83        317.75        15.52 o                         
  -1   5  10       3153.11       3014.49       173.73 o                         
   1   5  10         24.59         -9.37        25.90 o                         
   3   5  10        386.70        393.64        18.65 o                         
   5   5  10        852.14        932.05        38.91 o                         
   7   5  10       1031.66       1147.45        44.07 o                         
   9   5  10         16.21         10.13        19.79 o                         
 -12   6  10        521.77        510.23        29.83 o                         
 -10   6  10        131.76        151.03        11.35 o                         
  -8   6  10        537.15        562.85        27.78 o                         
  -6   6  10       1397.40       1410.54        41.45 o                         
  -4   6  10       2199.66       2369.68       119.88 o                         
  -2   6  10        495.62        429.07        23.36 o                         
   0   6  10         98.84         78.98        11.71 o                         
   2   6  10        208.56        188.81        11.48 o                         
   4   6  10        930.01        983.56        27.28 o                         
   6   6  10        479.58        525.44        31.51 o                         
   8   6  10        141.00        199.95        15.04 o                         
 -11   7  10         20.05          6.52        16.40 o                         
  -9   7  10          5.09         -5.66        16.44 o                         
  -7   7  10         57.12         65.91         8.22 o                         
  -5   7  10       3781.02       3626.58        68.33 o                         
  -3   7  10       2489.42       2483.61        92.60 o                         
  -1   7  10         72.59         82.42        19.00 o                         
   1   7  10         35.21         14.22        11.65 o                         
   3   7  10        310.49        296.96        19.90 o                         
   5   7  10         19.76         31.83        17.05 o                         
   7   7  10         31.97         48.91        18.53 o                         
 -10   8  10         83.30         82.97         8.11 o                         
  -8   8  10        140.57        133.67        10.39 o                         
  -6   8  10         30.41         27.60         8.35 o                         
  -4   8  10         15.59         20.51        13.35 o                         
  -2   8  10         22.87         34.53        13.07 o                         
   0   8  10         46.99         45.64         7.66 o                         
   2   8  10         46.43         83.76        19.34 o                         
   4   8  10         39.97         39.68         8.53 o                         
   6   8  10        119.27        133.62        11.08 o                         
  -9   9  10        241.61        275.91        18.97 o                         
  -7   9  10         65.62         58.57        20.89 o                         
  -5   9  10         92.03         72.94         9.15 o                         
  -3   9  10        727.97        735.99        26.23 o                         
  -1   9  10        601.47        738.96        54.21 o                         
   1   9  10        515.63        608.63        39.91 o                         
   3   9  10        178.74        214.88        11.85 o                         
   5   9  10          5.25         12.73        18.17 o                         
  -6  10  10         77.47        115.92        10.34 o                         
  -4  10  10         28.87         24.59        15.43 o                         
  -2  10  10        121.69        112.77         7.57 o                         
   0  10  10        619.09        652.05        27.81 o                         
   2  10  10        154.42        185.15        11.36 o                         
   4  10  10        122.69        153.37        16.78 o                         
  -3  11  10          0.89         -4.63        14.50 o                         
  -1  11  10          4.71         -7.63        16.91 o                         
 -13   1  11        463.44        535.26        20.94 o                         
 -11   1  11       1152.16       1061.32        25.31 o                         
  -9   1  11        384.09        335.83        17.34 o                         
  -7   1  11        620.41        712.75        25.33 o                         
  -5   1  11       8903.28       9228.94       308.46 o                         
  -3   1  11       3249.59       3231.43        71.96 o                         
  -1   1  11        860.15        901.71        15.49 o                         
   1   1  11       1805.99       1657.12        27.28 o                         
   3   1  11       5885.67       6005.07       114.35 o                         
   5   1  11        278.61        303.06        15.18 o                         
   7   1  11         56.42         73.85         6.46 o                         
   9   1  11       1260.04       1308.92        79.74 o                         
  11   1  11        261.86        197.20        13.58 o                         
 -14   2  11        725.74        811.76        38.91 o                         
 -12   2  11        635.70        658.46        34.98 o                         
 -10   2  11       1640.77       1818.52        52.04 o                         
  -8   2  11       1007.88        992.94        36.65 o                         
  -6   2  11         91.88        106.44         9.96 o                         
  -4   2  11        386.87        335.02        15.20 o                         
  -2   2  11       8822.08       8775.41       479.07 o                         
   0   2  11      11165.03      11177.91       191.04 o                         
   2   2  11         24.98         17.04        18.98 o                         
   4   2  11         75.36        101.15         9.07 o                         
   6   2  11       2034.19       2031.73        54.05 o                         
   8   2  11        856.82        782.33        40.40 o                         
  10   2  11          7.24         25.98        20.45 o                         
 -13   3  11        206.28        261.95        21.40 o                         
 -11   3  11         74.87         71.05         8.80 o                         
  -9   3  11         66.07         83.51        10.41 o                         
  -7   3  11         63.50         69.38         8.08 o                         
  -5   3  11         15.64         30.36        14.16 o                         
  -3   3  11        665.92        576.69        28.47 o                         
  -1   3  11       1338.11       1231.91        55.44 o                         
   1   3  11        130.46        159.57         9.13 o                         
   3   3  11        101.10         81.86         5.86 o                         
   5   3  11        208.72        215.14        17.64 o                         
   7   3  11         28.15         -3.86        20.32 o                         
   9   3  11         21.80         44.35         9.09 o                         
 -12   4  11         41.40         48.38        18.80 o                         
 -10   4  11        181.58        204.56        17.21 o                         
  -8   4  11       3849.98       4187.15        71.52 o                         
  -6   4  11       1100.97       1150.41        36.94 o                         
  -4   4  11         17.49         24.27         9.75 o                         
  -2   4  11       2482.74       2436.23        99.56 o                         
   0   4  11       2777.82       3012.46       157.17 o                         
   2   4  11        367.74        366.12        17.15 o                         
   4   4  11        442.74        419.68        19.72 o                         
   6   4  11       1327.52       1232.26        45.87 o                         
   8   4  11         24.28         28.67        20.20 o                         
  10   4  11          1.33         16.18        15.49 o                         
 -11   5  11        162.63        141.05         9.61 o                         
  -9   5  11        946.83       1014.53        38.61 o                         
  -7   5  11       5071.42       5295.47        79.54 o                         
  -5   5  11       2918.50       3177.80        59.37 o                         
  -3   5  11        915.20        910.05        43.98 o                         
  -1   5  11        361.78        324.50        28.72 o                         
   1   5  11        494.94        500.52        19.49 o                         
   3   5  11       3708.02       3636.58       260.31 o                         
   5   5  11       1157.67       1058.10        41.48 o                         
   7   5  11         29.71         51.47        19.72 o                         
   9   5  11         27.11         29.08        20.93 o                         
 -12   6  11        110.22        115.44        10.85 o                         
 -10   6  11        173.26        179.36        14.22 o                         
  -8   6  11          8.15         13.83        17.12 o                         
  -6   6  11        102.93        118.56        10.30 o                         
  -4   6  11         49.54         58.28         7.52 o                         
  -2   6  11        395.15        339.31        28.36 o                         
   0   6  11        129.17        124.25         6.65 o                         
   2   6  11        664.53        620.60        21.75 o                         
   4   6  11        162.60        127.04         9.74 o                         
   6   6  11          0.25         -3.86        16.81 o                         
   8   6  11        185.18        265.93        20.82 o                         
 -11   7  11        313.61        234.20        18.45 o                         
  -9   7  11          3.14         -9.52        17.65 o                         
  -7   7  11         52.74         72.72         8.56 o                         
  -5   7  11        786.98        890.07        37.69 o                         
  -3   7  11       1285.74       1244.47        73.45 o                         
  -1   7  11        329.35        282.53        13.80 o                         
   1   7  11        224.49        238.60        14.58 o                         
   3   7  11         82.47        106.96        20.55 o                         
   5   7  11         83.99         99.70         9.97 o                         
   7   7  11         40.37         28.92        21.35 o                         
 -10   8  11        239.05        216.51        16.01 o                         
  -8   8  11         11.41          9.56        15.30 o                         
  -6   8  11          3.42        -17.59        17.59 o                         
  -4   8  11        710.08        777.16        25.41 o                         
  -2   8  11        493.00        465.63        22.10 o                         
   0   8  11        444.65        458.51        21.30 o                         
   2   8  11        437.18        439.78        21.95 o                         
   4   8  11          4.34         26.74        13.64 o                         
   6   8  11        137.57        142.60        13.81 o                         
  -7   9  11         93.80        100.06        10.31 o                         
  -5   9  11         87.25         93.23         9.81 o                         
  -3   9  11        297.82        274.72        37.82 o                         
  -1   9  11        487.67        493.35        24.00 o                         
   1   9  11         29.95          2.71        15.41 o                         
   3   9  11         15.56         15.52        14.53 o                         
   5   9  11         40.12         60.04         9.76 o                         
  -6  10  11        109.23        104.29        10.88 o                         
  -4  10  11         11.21         19.09        15.83 o                         
  -2  10  11         23.72         30.41        15.09 o                         
   0  10  11          9.82         16.19         9.14 o                         
   2  10  11        104.56        116.85         8.40 o                         
 -14   0  12        812.46        812.57        38.27 o                         
 -12   0  12       2211.23       2172.14        52.99 o                         
 -10   0  12         49.56         60.52         8.29 o                         
  -8   0  12        540.83        451.67        25.13 o                         
  -6   0  12        499.49        509.30        25.87 o                         
  -4   0  12       6997.97       6762.23        81.14 o                         
  -2   0  12      11202.94      10910.78       146.50 o                         
   0   0  12       2970.78       2877.20        39.56 o                         
   2   0  12       4992.23       4809.07        89.61 o                         
   4   0  12        579.34        654.68        32.02 o                         
   6   0  12       1387.68       1394.23        45.66 o                         
   8   0  12       1376.87       1628.70        53.80 o                         
  10   0  12        640.57        747.81        43.76 o                         
 -13   1  12        992.87        962.36        27.77 o                         
 -11   1  12        573.57        600.91        20.61 o                         
  -9   1  12        254.27        356.61        17.00 o                         
  -7   1  12          3.49         -5.40        10.87 o                         
  -5   1  12        209.09        177.36        18.41 o                         
  -3   1  12       3466.85       3366.91        37.89 o                         
  -1   1  12       2173.08       2232.73        24.46 o                         
   1   1  12       1243.96       1226.03        19.45 o                         
   3   1  12         56.44         67.75         4.77 o                         
   5   1  12         21.57         33.87        11.76 o                         
   7   1  12         93.56        114.86         7.21 o                         
   9   1  12        261.72        290.49        16.94 o                         
 -12   2  12          3.99        -17.57        17.57 o                         
 -10   2  12        173.52        152.01        12.00 o                         
  -8   2  12        234.04        234.16        17.17 o                         
  -6   2  12       2059.47       2248.09        51.23 o                         
  -4   2  12        671.90        672.73        27.43 o                         
  -2   2  12       1648.06       1501.87        43.76 o                         
   0   2  12        472.06        491.19        19.68 o                         
   2   2  12       3470.71       3505.53        67.93 o                         
   4   2  12       1985.76       1936.39        50.82 o                         
   6   2  12         46.87         26.75        17.79 o                         
   8   2  12        271.58        297.18        22.98 o                         
  10   2  12         16.08        -20.61        21.57 o                         
 -13   3  12          8.53          5.67        18.59 o                         
 -11   3  12        842.55        813.34        36.07 o                         
  -9   3  12       5810.85       6224.54        93.86 o                         
  -7   3  12       6316.53       6850.60        92.14 o                         
  -5   3  12       1096.45       1140.17        38.65 o                         
  -3   3  12         39.28         35.71         9.89 o                         
  -1   3  12        958.12        945.34        62.07 o                         
   1   3  12       1098.85       1172.79        26.77 o                         
   3   3  12        873.05       1026.11        68.45 o                         
   5   3  12       1004.47       1015.51        42.00 o                         
   7   3  12        157.48        142.75        11.16 o                         
   9   3  12          2.54          1.50        19.10 o                         
 -12   4  12          1.77         -5.30        17.86 o                         
 -10   4  12        311.94        374.81        28.40 o                         
  -8   4  12       2088.41       2004.05        53.20 o                         
  -6   4  12       1331.49       1478.32        43.07 o                         
  -4   4  12         89.10        104.76         5.88 o                         
  -2   4  12        625.50        522.85        25.69 o                         
   0   4  12         89.26         81.25         5.72 o                         
   2   4  12         23.34         45.11        12.13 o                         
   4   4  12       1732.74       1793.48        59.11 o                         
   6   4  12        910.44        956.36        42.62 o                         
   8   4  12          3.71        -10.00        20.35 o                         
 -11   5  12         12.39         24.54        17.06 o                         
  -9   5  12         50.55         68.84         8.55 o                         
  -7   5  12         31.10         51.30        17.90 o                         
  -5   5  12         52.97         77.94         8.76 o                         
  -3   5  12       1271.27       1242.96        49.13 o                         
  -1   5  12       1786.54       1728.63       110.88 o                         
   1   5  12       1078.44       1013.87        26.79 o                         
   3   5  12        711.83        774.56        26.91 o                         
   5   5  12         92.74         -2.58        23.99 o                         
   7   5  12         64.71         76.65        10.59 o                         
   9   5  12         60.97         55.51         9.86 o                         
 -10   6  12          4.37          3.25        15.34 o                         
  -8   6  12          4.79          3.38        15.98 o                         
  -6   6  12        534.33        541.61        31.03 o                         
  -4   6  12       2622.80       2660.98       162.09 o                         
  -2   6  12       1456.99       1387.59        77.91 o                         
   0   6  12        907.70        907.03        56.54 o                         
   2   6  12        244.26        256.00        35.94 o                         
   4   6  12        665.30        581.23        70.95 o                         
   6   6  12        175.60        155.10        15.42 o                         
   8   6  12        442.06        555.93        36.95 o                         
  -9   7  12          2.36         12.53        14.28 o                         
  -7   7  12         42.41         20.31        20.03 o                         
  -5   7  12        971.74        918.22        40.23 o                         
  -3   7  12        505.89        616.81        54.27 o                         
  -1   7  12        357.67        391.04        27.02 o                         
   1   7  12       1150.97       1085.35        99.27 o                         
   3   7  12        680.95        643.71        25.43 o                         
   5   7  12         24.52         51.78        19.74 o                         
   7   7  12        170.69        162.83        12.96 o                         
  -8   8  12         13.95         40.22        14.87 o                         
  -6   8  12         14.42         24.52        16.54 o                         
  -4   8  12         42.76         22.39        26.32 o                         
  -2   8  12        104.65        126.31         7.41 o                         
   0   8  12         10.59          8.92        13.62 o                         
   2   8  12       1025.36       1174.88        33.08 o                         
   4   8  12          1.84         16.99        14.43 o                         
   6   8  12         24.57         38.99        20.23 o                         
  -7   9  12        154.25        158.81        11.54 o                         
  -5   9  12         85.65         58.11        21.24 o                         
  -3   9  12        107.39        121.08        17.38 o                         
  -1   9  12        147.40        183.73        11.24 o                         
   1   9  12        470.25        507.94        29.73 o                         
   3   9  12        261.26        326.60        18.44 o                         
  -4  10  12         20.93         -1.44        14.66 o                         
  -2  10  12        225.18        183.67        21.63 o                         
   0  10  12         69.08         64.06        16.89 o                         
   2  10  12          6.30         13.06        14.26 o                         
 -13   1  13        978.36       1004.03        28.86 o                         
 -11   1  13       1690.35       1411.55        30.62 o                         
  -9   1  13        216.79        212.60        11.11 o                         
  -7   1  13        923.06       1039.15        60.31 o                         
  -5   1  13       5827.32       5652.03       174.92 o                         
  -3   1  13       1192.12       1183.74        19.32 o                         
  -1   1  13       1457.74       1346.24        29.20 o                         
   1   1  13       2575.68       2413.31        34.39 o                         
   3   1  13        654.29        726.10        17.48 o                         
   5   1  13        249.71        232.38        12.66 o                         
   7   1  13        223.00        234.58        23.55 o                         
   9   1  13        367.21        388.31        19.55 o                         
 -12   2  13        192.22        189.53        14.07 o                         
 -10   2  13        995.70       1171.80        45.04 o                         
  -8   2  13       2012.74       1982.82        51.88 o                         
  -6   2  13        251.75        218.89        17.61 o                         
  -4   2  13        346.96        367.25        48.81 o                         
  -2   2  13       3015.75       2883.34        41.53 o                         
   0   2  13       1592.98       1626.15        32.00 o                         
   2   2  13       1552.49       1485.34        34.38 o                         
   4   2  13       1937.14       1923.48        53.89 o                         
   6   2  13       1113.65       1160.06        46.66 o                         
   8   2  13        140.35        156.98        11.60 o                         
 -13   3  13         39.79         50.45        18.96 o                         
 -11   3  13        110.12        149.06        12.35 o                         
  -9   3  13        204.72        269.96        21.21 o                         
  -7   3  13        192.20        289.66        20.30 o                         
  -5   3  13        618.66        690.79        31.99 o                         
  -3   3  13         44.36         61.12        27.68 o                         
  -1   3  13       2156.68       2056.62        86.39 o                         
   1   3  13        366.27        376.56        18.79 o                         
   3   3  13         47.81         63.01         8.66 o                         
   5   3  13         46.45         76.23        10.19 o                         
   7   3  13         55.46         58.29        10.43 o                         
   9   3  13         11.22         23.40        19.67 o                         
 -12   4  13         95.26        123.64        10.27 o                         
 -10   4  13        185.22        228.27        17.59 o                         
  -8   4  13       1247.79       1337.89        46.22 o                         
  -6   4  13        365.18        384.06        25.49 o                         
  -4   4  13        357.48        297.01        33.07 o                         
  -2   4  13        955.32       1021.22        58.44 o                         
   0   4  13        290.52        400.25        52.44 o                         
   2   4  13         12.10         20.23        12.73 o                         
   4   4  13       1897.00       1855.73        39.45 o                         
   6   4  13       1616.70       1692.62        54.82 o                         
   8   4  13         51.39         54.14        10.04 o                         
 -11   5  13        138.80        140.70        14.91 o                         
  -9   5  13        360.74        362.80        24.00 o                         
  -7   5  13       1266.87       1270.77        45.84 o                         
  -5   5  13       1116.82       1275.44        42.90 o                         
  -3   5  13       1813.13       1746.96        80.27 o                         
  -1   5  13        100.08        106.60         6.67 o                         
   1   5  13        443.86        547.10        22.38 o                         
   3   5  13         73.73         99.72         7.16 o                         
   5   5  13        723.97        601.99        38.13 o                         
   7   5  13        105.02         77.20        10.83 o                         
 -10   6  13         14.11          7.99        15.61 o                         
  -8   6  13         94.98        101.60         9.25 o                         
  -6   6  13       1906.02       1954.43        53.29 o                         
  -4   6  13       1404.99       1347.76        72.41 o                         
  -2   6  13        390.34        336.90        43.57 o                         
   0   6  13         18.14         23.96        12.26 o                         
   2   6  13        825.19        875.41        58.65 o                         
   4   6  13         20.39         32.12        13.41 o                         
   6   6  13         16.88         32.25        20.21 o                         
  -9   7  13         49.77         66.00         8.24 o                         
  -7   7  13         37.29          3.80        19.49 o                         
  -5   7  13        208.41        259.18        19.77 o                         
  -3   7  13        195.59        200.31        13.60 o                         
  -1   7  13        196.75        198.42        16.84 o                         
   1   7  13        379.19        352.03        18.11 o                         
   3   7  13        350.80        388.28        67.65 o                         
   5   7  13         73.31         63.20        10.33 o                         
  -8   8  13        113.71         88.26        10.47 o                         
  -6   8  13        350.97        368.55        26.85 o                         
  -4   8  13        352.89        419.92        22.08 o                         
  -2   8  13        532.05        546.07        53.63 o                         
   0   8  13       1115.44       1090.40        32.15 o                         
   2   8  13        514.65        493.10        25.45 o                         
   4   8  13         99.93        123.37        10.72 o                         
  -7   9  13         37.45         14.39        22.20 o                         
  -5   9  13        261.58        307.02        23.61 o                         
  -3   9  13        172.20        183.42        10.52 o                         
  -1   9  13        467.16        479.75        23.43 o                         
   1   9  13         28.15         41.92         9.59 o                         
   3   9  13         65.77         54.89        11.05 o                         
  -2  10  13         63.68         58.80        17.23 o                         
 -12   0  14       2447.13       2191.82        56.24 o                         
 -10   0  14       1740.12       1742.42        52.25 o                         
  -8   0  14       1719.98       1784.92        49.17 o                         
  -6   0  14        807.32        819.22        34.71 o                         
  -4   0  14        320.21        294.42        22.20 o                         
  -2   0  14         70.46         81.49         6.85 o                         
   0   0  14      15960.77      15002.89       243.70 o                         
   2   0  14       1998.76       1859.27        37.08 o                         
   4   0  14         74.53         81.78         9.25 o                         
   6   0  14         11.24         19.97        16.79 o                         
   8   0  14        921.73       1057.83        45.31 o                         
 -13   1  14        276.35        255.87        14.56 o                         
 -11   1  14       1241.55       1188.33        29.69 o                         
  -9   1  14        218.39        283.31        14.72 o                         
  -7   1  14        218.69        204.24        13.31 o                         
  -5   1  14          3.32          5.51        11.44 o                         
  -3   1  14       1752.46       1836.45        32.78 o                         
  -1   1  14       1247.33       1293.99        21.33 o                         
   1   1  14        194.28        183.37        17.18 o                         
   3   1  14        300.91        274.76        10.46 o                         
   5   1  14        326.21        274.12        14.66 o                         
   7   1  14          2.78         -0.26        12.93 o                         
   9   1  14         70.24         96.30        22.74 o                         
 -12   2  14         16.27          1.31        18.14 o                         
 -10   2  14          0.88          6.72        19.70 o                         
  -8   2  14        464.00        529.00        30.92 o                         
  -6   2  14       4468.76       4244.16        74.08 o                         
  -4   2  14        265.90        240.37        13.30 o                         
  -2   2  14        128.14        101.31         7.77 o                         
   0   2  14        152.13        153.66        15.04 o                         
   2   2  14        838.59        887.24        26.95 o                         
   4   2  14         17.12        -17.53        19.56 o                         
   6   2  14        179.14        194.08        12.93 o                         
   8   2  14        168.09        170.94        14.67 o                         
 -11   3  14         20.03         18.94        16.80 o                         
  -9   3  14        738.52        769.31        38.77 o                         
  -7   3  14       1331.12       1427.57        47.31 o                         
  -5   3  14       2253.78       2235.60        56.67 o                         
  -3   3  14       3867.07       3879.98       184.87 o                         
  -1   3  14        134.43        153.24         7.51 o                         
   1   3  14        240.34        231.51        35.54 o                         
   3   3  14       1562.08       1658.93        36.84 o                         
   5   3  14       2670.10       2829.52        69.39 o                         
   7   3  14        405.01        382.47        26.67 o                         
 -12   4  14         36.15         16.82        19.72 o                         
 -10   4  14         65.46         69.64         9.63 o                         
  -8   4  14       1831.30       1773.77        53.00 o                         
  -6   4  14       1211.05       1354.77        46.23 o                         
  -4   4  14        213.40        254.03        12.80 o                         
  -2   4  14        335.04        234.56        14.14 o                         
   0   4  14        934.71        906.57        74.38 o                         
   2   4  14        658.03        701.83        26.33 o                         
   4   4  14        470.17        561.67        25.88 o                         
   6   4  14        135.69        181.40        13.29 o                         
   8   4  14         41.44         37.55        20.64 o                         
 -11   5  14         31.19         37.22         8.14 o                         
  -9   5  14        116.83        113.73        10.96 o                         
  -7   5  14        212.56        217.39        16.16 o                         
  -5   5  14        354.27        342.68        23.36 o                         
  -3   5  14        362.69        361.42        19.31 o                         
  -1   5  14       1662.64       1795.42       114.05 o                         
   1   5  14        155.32        173.55        10.02 o                         
   3   5  14          1.66         19.67        16.77 o                         
   5   5  14        101.59         69.57        11.51 o                         
   7   5  14          1.66        -21.55        21.55 o                         
 -10   6  14        463.93        374.16        28.55 o                         
  -8   6  14         77.54         66.34         8.78 o                         
  -6   6  14        349.06        405.08        29.24 o                         
  -4   6  14        314.05        336.98        16.74 o                         
  -2   6  14       1886.69       1764.95       138.35 o                         
   0   6  14        871.19        978.91        73.41 o                         
   2   6  14       1419.18       1453.69        36.43 o                         
   4   6  14         50.34         26.76        16.34 o                         
   6   6  14         17.00          1.56        20.31 o                         
  -9   7  14          8.71        -18.08        19.22 o                         
  -7   7  14         15.73         32.21        17.40 o                         
  -5   7  14        604.16        657.65        36.50 o                         
  -3   7  14        350.89        379.67        19.41 o                         
  -1   7  14         51.03         65.20         7.34 o                         
   1   7  14         50.88         69.87         7.90 o                         
   3   7  14          2.82         -6.99        18.33 o                         
   5   7  14         13.95         14.39        20.90 o                         
  -8   8  14         66.61         66.07         9.47 o                         
  -6   8  14         61.65        101.44        10.67 o                         
  -4   8  14        190.27        197.09        11.33 o                         
  -2   8  14        263.80        332.57        24.68 o                         
   0   8  14         27.54         33.44        15.65 o                         
   2   8  14          1.24         -6.95        17.32 o                         
   4   8  14        113.43        137.45         9.04 o                         
  -5   9  14        183.32        188.51        12.67 o                         
  -3   9  14         19.81        -11.69        15.47 o                         
  -1   9  14         18.34          6.31        15.93 o                         
   1   9  14        177.73        133.70        27.32 o                         
 -11   1  15        353.28        279.84        16.85 o                         
  -9   1  15          8.22          3.61        11.79 o                         
  -7   1  15       1169.42       1146.36        30.15 o                         
  -5   1  15       1198.59       1151.50        29.58 o                         
  -3   1  15        167.14        143.59         6.90 o                         
  -1   1  15         87.94         94.53         9.04 o                         
   1   1  15       4555.79       4372.25        83.62 o                         
   3   1  15       1472.53       1497.98        25.31 o                         
   5   1  15        220.64        231.90        19.62 o                         
   7   1  15        492.50        527.58        43.36 o                         
 -12   2  15        142.64        128.48        11.91 o                         
 -10   2  15       2284.89       2459.19        64.14 o                         
  -8   2  15       2124.59       2010.56        56.36 o                         
  -6   2  15         92.45         95.28         9.86 o                         
  -4   2  15        839.97        789.13        41.41 o                         
  -2   2  15       6991.91       6876.40       107.78 o                         
   0   2  15       1346.96       1350.61        42.42 o                         
   2   2  15          8.66         -0.54        14.00 o                         
   4   2  15        166.22        177.28        14.42 o                         
   6   2  15        421.74        466.76        32.27 o                         
   8   2  15          5.79         17.03        18.90 o                         
 -11   3  15        171.19        155.69        13.63 o                         
  -9   3  15        156.81        164.01        16.00 o                         
  -7   3  15        246.09        237.87        16.72 o                         
  -5   3  15          0.09         15.79        16.35 o                         
  -3   3  15        323.56        318.25        27.34 o                         
  -1   3  15        550.39        505.77        35.98 o                         
   1   3  15        311.04        276.13        15.59 o                         
   3   3  15        211.90        166.41        14.21 o                         
   5   3  15         23.91        -17.47        23.92 o                         
   7   3  15        143.52         48.77        25.32 o                         
 -10   4  15        243.59        260.51        16.17 o                         
  -8   4  15        459.51        512.06        32.42 o                         
  -6   4  15        524.05        543.91        32.58 o                         
  -4   4  15       2967.15       2841.37        47.20 o                         
  -2   4  15       2694.49       2684.24       202.08 o                         
   0   4  15        104.57        131.37        25.60 o                         
   2   4  15         80.86         67.29         7.51 o                         
   4   4  15        383.07        421.25        34.95 o                         
   6   4  15         46.11         53.42        20.42 o                         
 -11   5  15         38.93         40.52        19.57 o                         
  -9   5  15         80.43         36.45        10.59 o                         
  -7   5  15        445.26        500.59        32.11 o                         
  -5   5  15       2638.93       2756.46        66.79 o                         
  -3   5  15        195.67        158.85         9.98 o                         
  -1   5  15        128.20        116.45         7.62 o                         
   1   5  15        111.41        157.92        13.84 o                         
   3   5  15       1499.88       1444.27        38.75 o                         
   5   5  15        240.72        241.51        20.18 o                         
 -10   6  15        122.06        122.17        12.26 o                         
  -8   6  15         16.40         21.57        20.27 o                         
  -6   6  15         62.59         60.15        10.00 o                         
  -4   6  15         18.83          5.41        14.64 o                         
  -2   6  15        166.12        158.58         8.72 o                         
   0   6  15        282.27        298.00        15.64 o                         
   2   6  15         95.95         40.21        25.01 o                         
   4   6  15         16.79         28.37        14.12 o                         
  -9   7  15        356.35        315.57        26.09 o                         
  -7   7  15        102.96         93.57        11.15 o                         
  -5   7  15         93.21         43.45        23.58 o                         
  -3   7  15          0.97         18.38        13.60 o                         
  -1   7  15        162.62        152.80         9.01 o                         
   1   7  15        517.22        593.08        27.46 o                         
   3   7  15        122.26        121.40         8.87 o                         
  -6   8  15         67.37         48.06        21.55 o                         
  -4   8  15         71.85        101.80         7.87 o                         
  -2   8  15        178.63        195.19        25.77 o                         
   0   8  15        701.85        706.04        29.65 o                         
   2   8  15        297.15        323.99        23.12 o                         
  -3   9  15          2.80          0.54        21.14 o                         
  -1   9  15         23.13         35.27         9.80 o                         
 -12   0  16        458.28        318.40        24.50 o                         
 -10   0  16       1440.62       1401.86        50.88 o                         
  -8   0  16       1136.38       1204.37        44.20 o                         
  -6   0  16       1968.85       1669.19        52.13 o                         
  -4   0  16         83.89         72.63         9.18 o                         
  -2   0  16       1563.35       1527.51        74.67 o                         
   0   0  16       1273.97       1192.46        33.31 o                         
   2   0  16        971.43        918.57        30.05 o                         
   4   0  16         18.92        -20.53        20.53 o                         
   6   0  16        294.23        215.06        16.27 o                         
 -11   1  16        534.09        445.49        21.24 o                         
  -9   1  16        975.61        974.39        72.41 o                         
  -7   1  16        161.59        157.77         9.75 o                         
  -5   1  16         64.62         56.70         6.40 o                         
  -3   1  16         42.03         25.60         6.49 o                         
  -1   1  16        999.94       1066.77        21.51 o                         
   1   1  16       1034.46        987.80        35.83 o                         
   3   1  16       1025.42        920.73        21.88 o                         
   5   1  16         14.61          2.85        14.37 o                         
   7   1  16          1.60          2.36        14.01 o                         
 -12   2  16          0.58         29.03        18.39 o                         
 -10   2  16        460.00        432.08        27.12 o                         
  -8   2  16        100.77         88.12         9.56 o                         
  -6   2  16       1397.66       1276.57        45.37 o                         
  -4   2  16       1250.00       1235.18        49.84 o                         
  -2   2  16          8.74          4.63        13.36 o                         
   0   2  16        518.02        431.08        22.32 o                         
   2   2  16         34.47         48.18        14.82 o                         
   4   2  16         25.51         31.17        19.53 o                         
   6   2  16        232.42        256.92        20.88 o                         
 -11   3  16        178.81        191.65        17.22 o                         
  -9   3  16        235.85        253.45        21.27 o                         
  -7   3  16        401.36        363.40        24.25 o                         
  -5   3  16       1206.18       1229.44        46.29 o                         
  -3   3  16       1770.18       1856.53        61.71 o                         
  -1   3  16        506.16        472.41        49.06 o                         
   1   3  16        356.78        308.39        21.08 o                         
   3   3  16        755.61        884.53        31.08 o                         
   5   3  16        794.63        941.94        46.48 o                         
   7   3  16         63.12        125.93        12.71 o                         
 -10   4  16        134.96        125.75        12.08 o                         
  -8   4  16        128.08        117.26        11.73 o                         
  -6   4  16        582.11        659.25        36.49 o                         
  -4   4  16       2258.70       2116.44        42.31 o                         
  -2   4  16        368.96        291.49        15.72 o                         
   0   4  16        329.73        345.16        20.64 o                         
   2   4  16          9.39         34.41        14.41 o                         
   4   4  16        272.55        323.57        17.65 o                         
   6   4  16        162.40        214.29        17.19 o                         
  -9   5  16        342.90        345.62        25.18 o                         
  -7   5  16        239.04        190.34        19.00 o                         
  -5   5  16        169.19        193.73        16.94 o                         
  -3   5  16        413.78        391.52        42.99 o                         
  -1   5  16          1.52         -3.71        13.92 o                         
   1   5  16         19.37         26.59        13.86 o                         
   3   5  16        253.70        315.73        17.56 o                         
   5   5  16         92.42         83.15        12.03 o                         
  -8   6  16        608.09        647.01        37.11 o                         
  -6   6  16        172.94        228.01        17.95 o                         
  -4   6  16        271.20        243.36        14.24 o                         
  -2   6  16        120.70        105.07         9.17 o                         
   0   6  16        565.94        653.39        28.59 o                         
   2   6  16        170.61        246.75        19.20 o                         
   4   6  16         33.29         40.43        16.33 o                         
  -7   7  16        119.35         93.51        11.15 o                         
  -5   7  16          1.79          4.48        20.53 o                         
  -3   7  16         24.93         30.63        13.67 o                         
  -1   7  16        882.53        916.12        80.49 o                         
   1   7  16       1307.56       1440.52        46.32 o                         
   3   7  16         35.57         63.76        16.93 o                         
  -6   8  16        354.25        473.58        34.04 o                         
  -4   8  16         88.83         64.51        17.50 o                         
  -2   8  16          7.06         10.39        44.50 o                         
   0   8  16         25.52         41.11        23.63 o                         
 -11   1  17         90.41         69.72        13.87 o                         
  -9   1  17        511.86        496.91        25.04 o                         
  -7   1  17       1534.97       1630.51        37.25 o                         
  -5   1  17       1299.61       1280.05        34.37 o                         
  -3   1  17        510.21        538.45        18.46 o                         
  -1   1  17       1777.51       1666.85        26.81 o                         
   1   1  17       1054.78       1070.24        23.44 o                         
   3   1  17         35.82         36.89        12.07 o                         
   5   1  17         76.83         63.98         9.92 o                         
 -10   2  17        639.64        700.83        39.62 o                         
  -8   2  17        741.37        634.57        36.07 o                         
  -6   2  17        436.24        374.88        24.05 o                         
  -4   2  17        267.48        320.53        16.39 o                         
  -2   2  17         20.67         28.87        15.66 o                         
   0   2  17        114.97         99.42         7.68 o                         
   2   2  17        326.12        324.15        35.45 o                         
   4   2  17        896.42        833.19        43.64 o                         
   6   2  17        207.46        205.04        16.35 o                         
 -11   3  17          0.28         20.65        18.32 o                         
  -9   3  17        189.21        187.89        12.21 o                         
  -7   3  17         61.90         32.22        21.65 o                         
  -5   3  17         21.08          4.10        20.76 o                         
  -3   3  17         10.76        -15.84        15.84 o                         
  -1   3  17          0.85         15.52        13.44 o                         
   1   3  17          0.10         -9.35        14.77 o                         
   3   3  17        206.19        154.48        14.69 o                         
   5   3  17         10.13         21.13        20.75 o                         
 -10   4  17        301.38        353.70        27.72 o                         
  -8   4  17          1.86         30.00        18.35 o                         
  -6   4  17          2.99         12.52        19.13 o                         
  -4   4  17        432.43        453.04        23.25 o                         
  -2   4  17        552.49        512.95        24.75 o                         
   0   4  17         15.18         13.97        14.89 o                         
   2   4  17        189.02        191.55        11.96 o                         
   4   4  17        271.54        337.73        24.25 o                         
  -9   5  17         11.66          6.24        21.84 o                         
  -7   5  17         73.44         90.38        10.87 o                         
  -5   5  17        393.89        424.78        33.81 o                         
  -3   5  17       2230.62       1971.64        43.43 o                         
  -1   5  17        810.91        837.58        33.10 o                         
   1   5  17        464.68        521.73        40.54 o                         
   3   5  17        139.78        186.92        11.82 o                         
  -8   6  17         12.46        -16.63        22.88 o                         
  -6   6  17        297.93        267.36        19.20 o                         
  -4   6  17         21.50         19.39        17.05 o                         
  -2   6  17         38.45         36.96        17.32 o                         
   0   6  17        109.11         95.99        12.39 o                         
   2   6  17          0.61         20.98        16.88 o                         
  -7   7  17        404.83        451.71        29.94 o                         
  -5   7  17        260.43        248.74        18.90 o                         
  -3   7  17          5.50         21.20        15.65 o                         
  -1   7  17        119.37        201.52        19.41 o                         
   1   7  17        320.53        362.46        19.58 o                         
  -2   8  17          2.04        -13.54        24.40 o                         
 -10   0  18        562.59        590.09        36.81 o                         
  -8   0  18       2842.31       2638.25        66.82 o                         
  -6   0  18        145.32        149.60        13.03 o                         
  -4   0  18        306.91        284.68        21.94 o                         
  -2   0  18        174.66        181.92        10.00 o                         
   0   0  18       1609.27       1814.64       108.58 o                         
   2   0  18        563.07        708.29        30.57 o                         
   4   0  18        174.92        135.52        11.65 o                         
 -11   1  18        223.71        184.01        11.27 o                         
  -9   1  18        499.03        448.16        21.68 o                         
  -7   1  18        533.36        518.72        24.16 o                         
  -5   1  18        606.00        534.59        24.87 o                         
  -3   1  18         67.40         60.63         7.89 o                         
  -1   1  18         16.05         -1.29        11.12 o                         
   1   1  18        256.79        266.77        19.63 o                         
   3   1  18        330.30        381.44        14.09 o                         
   5   1  18         71.55         31.39        16.62 o                         
 -10   2  18          4.45         -7.77        21.24 o                         
  -8   2  18          3.75        -20.84        20.84 o                         
  -6   2  18         72.39         65.90        10.00 o                         
  -4   2  18          0.94        -14.90        14.90 o                         
  -2   2  18        444.93        450.20        38.74 o                         
   0   2  18        362.04        317.86        20.47 o                         
   2   2  18         41.97         38.98        19.93 o                         
   4   2  18          1.16          6.37        21.26 o                         
  -9   3  18         15.37          9.10        21.01 o                         
  -7   3  18        154.88        144.63        12.32 o                         
  -5   3  18       2619.12       2671.23        69.11 o                         
  -3   3  18       2558.90       2659.92        68.00 o                         
  -1   3  18        254.35        183.54        11.41 o                         
   1   3  18         35.99         13.31        27.93 o                         
   3   3  18        296.87        303.34        17.48 o                         
   5   3  18        104.56        162.04        12.86 o                         
  -8   4  18          8.25         -8.96        20.69 o                         
  -6   4  18         32.93         33.70        22.65 o                         
  -4   4  18        313.06        309.65        25.05 o                         
  -2   4  18        625.87        538.41        27.95 o                         
   0   4  18        132.06        115.59         8.98 o                         
   2   4  18        107.49         60.55        17.82 o                         
   4   4  18         52.96         61.17        16.93 o                         
  -7   5  18         15.54          9.46        21.16 o                         
  -5   5  18          8.77         -3.12        20.13 o                         
  -3   5  18         52.32         47.98        17.19 o                         
  -1   5  18          3.75          3.84        17.02 o                         
   1   5  18         41.32         54.29        12.12 o                         
   3   5  18        222.68        262.90        14.45 o                         
  -6   6  18         52.21         56.92        23.24 o                         
  -4   6  18          3.96          1.63        15.38 o                         
  -2   6  18         65.72         30.84        19.72 o                         
   0   6  18        517.74        649.26        30.64 o                         
   2   6  18        302.94        383.05        20.97 o                         
  -3   7  18         11.70         -1.11        16.33 o                         
  -1   7  18        143.51        140.36        18.30 o                         
  -9   1  19        314.45        321.33        25.63 o                         
  -7   1  19        996.20        947.11        36.17 o                         
  -5   1  19        151.95        136.20         8.47 o                         
  -3   1  19         62.07         57.18         8.29 o                         
  -1   1  19        474.26        460.16        15.71 o                         
   1   1  19         81.73         92.53         7.72 o                         
   3   1  19         40.58         29.15        11.66 o                         
  -8   2  19        211.60        178.49        15.29 o                         
  -6   2  19        316.02        323.17        23.73 o                         
  -4   2  19       1036.14       1078.88        33.72 o                         
  -2   2  19        375.10        360.23        35.97 o                         
   0   2  19        270.37        307.20        16.09 o                         
   2   2  19        355.87        358.26        46.45 o                         
   4   2  19        251.43        264.70        21.59 o                         
  -9   3  19          0.57          3.15        20.20 o                         
  -7   3  19        128.30         70.11        11.73 o                         
  -5   3  19        181.78        133.17        12.41 o                         
  -3   3  19          8.89         14.99        16.94 o                         
  -1   3  19         72.93         41.60        16.67 o                         
   1   3  19          5.47          5.82        15.04 o                         
   3   3  19        190.30        197.16        12.36 o                         
  -8   4  19          1.85        -21.63        21.63 o                         
  -6   4  19         64.25         61.67        11.04 o                         
  -4   4  19        474.63        509.84        27.56 o                         
  -2   4  19        397.50        413.00        23.48 o                         
   0   4  19        117.09         79.35         8.62 o                         
   2   4  19        362.42        377.45        30.73 o                         
  -7   5  19        108.62        119.95        12.82 o                         
  -5   5  19        193.27        194.05        14.44 o                         
  -3   5  19        153.83        127.95        20.53 o                         
  -1   5  19        217.66        212.25        12.92 o                         
   1   5  19        261.52        267.86        15.52 o                         
  -4   6  19          7.05          5.33        15.66 o                         
  -2   6  19        165.00        155.82         9.42 o                         
  -8   0  20       1496.88       1385.57        54.26 o                         
  -6   0  20        888.83        777.00        42.32 o                         
  -4   0  20         61.41          4.53        21.08 o                         
  -2   0  20        763.18        639.72        29.46 o                         
   0   0  20        689.08        680.40        30.86 o                         
   2   0  20          5.02         -5.56        15.70 o                         
  -9   1  20         51.42         40.72        15.62 o                         
  -7   1  20        412.62        363.64        19.61 o                         
  -5   1  20        340.56        339.50        25.04 o                         
  -3   1  20         63.39         52.51        11.78 o                         
  -1   1  20        146.46        152.82         6.76 o                         
   1   1  20        116.67        151.93         7.25 o                         
   3   1  20        173.87        216.17         9.26 o                         
  -8   2  20         46.30         42.35        10.60 o                         
  -6   2  20         10.96         27.43        19.40 o                         
  -4   2  20         22.98         31.42        16.32 o                         
  -2   2  20        514.46        490.57        44.80 o                         
   0   2  20        214.24        203.34        10.61 o                         
   2   2  20          0.95         -0.63        15.86 o                         
  -7   3  20          2.92         -1.61        21.21 o                         
  -5   3  20        460.62        573.68        40.05 o                         
  -3   3  20        480.97        603.01        27.96 o                         
  -1   3  20         67.06         56.03        17.66 o                         
   1   3  20        245.47        224.75        12.78 o                         
  -6   4  20         28.24        -22.93        22.93 o                         
  -4   4  20        153.15        135.27        32.62 o                         
  -2   4  20        349.99        365.67        20.73 o                         
   0   4  20        340.24        338.67        38.53 o                         
  -5   5  20         71.70         74.57        11.96 o                         
  -3   5  20         26.43         23.83        18.81 o                         
  -1   5  20          3.23         -4.53        16.11 o                         
  -7   1  21        334.19        392.09        34.96 o                         
  -5   1  21        189.64        173.15        10.01 o                         
  -3   1  21        116.09        102.14        11.42 o                         
  -1   1  21        245.30        281.91        11.01 o                         
   1   1  21        107.38        139.77         6.73 o                         
  -6   2  21        223.19        198.25        20.07 o                         
  -4   2  21        399.58        400.74        21.56 o                         
  -2   2  21        574.10        557.93        57.12 o                         
   0   2  21         15.30         13.49        38.15 o                         
  -5   3  21        229.43        196.90        18.27 o                         
  -3   3  21         18.76         10.32        16.71 o                         
  -1   3  21         24.53         50.95        15.72 o                         
  -4   0  22        896.12        780.99        45.05 o                         
  -2   0  22        454.15        388.00        25.13 o                         
  -3   1  22          3.74        -11.98        11.98 o                         
                                                                                
